# Supplementary material for: The genetic legacy of the expansion of Bantu-speaking peoples in Africa
Source: Nature. 2023 Nov 29;625(7995):540–7. doi: 10.1038/s41586-023-06770-6 (PMC10794141; doi:10.1038/s41586-023-06770-6)
Supplement: Supplementary file 4 — Supplementary Tables 1–15. [file 41586_2023_6770_MOESM4_ESM.xlsx]

## Sheet: S1- Genotyped DB 
	Supplementary Table 1: List of all the samples and populations that were genotyped for this study (EGA accesory number: EGAS50000000006).
	Population label	ID Lab	Call rate per individual (%)	Genotyping batch	EGA Dataset		Population label	N
1	Angola_Khwe	HS003B-KS	0.995762	SE-2209_191110	AfricanNeo_A		Angola_Khwe	17
2	Angola_Khwe	HS006B-KS	0.996041	SE-2209_191110	AfricanNeo_A		Angola_Sekele	10
3	Angola_Khwe	HS008B-KS	0.99554	SE-2209_191110	AfricanNeo_A		Angola_Vasekele	5
4	Angola_Khwe	HS009B-KS	0.99279	SE-2209_191110	AfricanNeo_A		Angola_Xun	2
5	Angola_Khwe	HS018B-KS	0.995858	SE-2209_191110	AfricanNeo_A		Botswana_Ghanzi	29
6	Angola_Khwe	HS098B-KS	0.994667	SE-2209_191110	AfricanNeo_A		Botswana_GuiGhanaKgal	11
7	Angola_Khwe	HS101B-KS	0.995158	SE-2209_191110	AfricanNeo_A		Botswana_Kalanga	3
8	Angola_Khwe	HS102B-KS	0.995138	SE-2209_191110	AfricanNeo_A		Botswana_Kgalagadi	6
9	Angola_Khwe	HS103B-KS	0.994869	SE-2209_191110	AfricanNeo_A		Botswana_TswanaBot	7
10	Angola_Khwe	HS111B-KS	0.995515	SE-2209_191110	AfricanNeo_A		CAR_Banda	10
11	Angola_Khwe	HS112B-KS	0.99509	SE-2209_191110	AfricanNeo_A		CAR_DzangaShangaPeople	22
12	Angola_Khwe	HS115B-KS	0.994886	SE-2209_191110	AfricanNeo_A		CAR_Gbaya	24
13	Angola_Khwe	HS14B-KS	0.996083	SE-2209_191110	AfricanNeo_A		CAR_Mpiemo	11
14	Angola_Khwe	HS16B-KS	0.995712	SE-2209_191110	AfricanNeo_A		CAR_Nzakara	8
15	Angola_Khwe	HS52B-KS	0.995441	SE-2209_191110	AfricanNeo_A		CAR_Zande	6
16	Angola_Khwe	HS86B-KS	0.994525	SE-2209_191110	AfricanNeo_A		DRC_Balobo	1
17	Angola_Khwe	OM028B-KS	0.995882	SE-2209_191110	AfricanNeo_A		DRC_Bandundu	1
18	Angola_Sekele	OM103	0.6123	TI-2658_201112	AfricanNeo_A		DRC_BanguBangu	4
19	Angola_Sekele	OM111	0.993441	TI-2658_201112	AfricanNeo_A		DRC_Binji	1
20	Angola_Sekele	OM120	0.99257	TI-2658_201112	AfricanNeo_A		DRC_Binza	1
21	Angola_Sekele	OM128	0.97931	TI-2658_201112	AfricanNeo_A		DRC_Boo	1
22	Angola_Sekele	OM135	0.994223	TI-2658_201112	AfricanNeo_A		DRC_Ciokwe	1
23	Angola_Sekele	OM136	0.993846	TI-2658_201112	AfricanNeo_A		DRC_Cokwe	1
24	Angola_Sekele	OM138	0.992842	TI-2658_201112	AfricanNeo_A		DRC_Ding	47
25	Angola_Sekele	OM141	0.994641	TI-2658_201112	AfricanNeo_A		DRC_Fang	1
26	Angola_Sekele	OM145	0.994288	TI-2658_201112	AfricanNeo_A		DRC_Haavu	1
27	Angola_Sekele	OM72	0.993209	TI-2658_201112	AfricanNeo_A		DRC_Hendo	1
28	Angola_Vasekele	HS005-V	0.994153	TI-2658_201112	AfricanNeo_A		DRC_Hungan	3
29	Angola_Vasekele	HS036-V	0.6039	TI-2658_201112	AfricanNeo_A		DRC_Kango	1
30	Angola_Vasekele	HS046-V	0.993572	TI-2658_201112	AfricanNeo_A		DRC_Kanyoka	1
31	Angola_Vasekele	HS056-V	0.994011	TI-2658_201112	AfricanNeo_A		DRC_Kuba	4
32	Angola_Vasekele	HS059-V	0.98991	TI-2658_201112	AfricanNeo_A		DRC_Kusu	1
33	Angola_Xun	OM117-KS	0.98075	SE-2209_191110	AfricanNeo_A		DRC_Lele	5
34	Angola_Xun	OM124-KS	0.992818	SE-2209_191110	AfricanNeo_A		DRC_Lika	1
35	Botswana_Ghanzi	ebt-328	0.996982	OE-0808_150625	AfricanNeo_F		DRC_Luba	1
36	Botswana_Ghanzi	ebt-382	0.997924	OE-0808_150625	AfricanNeo_F		DRC_LubaKasai	2
37	Botswana_Ghanzi	ebt-386	0.997817	OE-0808_150625	AfricanNeo_F		DRC_LubaKatanga	2
38	Botswana_Ghanzi	ebt-390	0.997167	OE-0808_150625	AfricanNeo_F		DRC_LubaLulua	14
39	Botswana_Ghanzi	ebt-391	0.996275	OE-0808_150625	AfricanNeo_F		DRC_Lulua	1
40	Botswana_Ghanzi	ebt-393	0.996706	OE-0808_150625	AfricanNeo_F		DRC_Lunda	2
41	Botswana_Ghanzi	ebt-406	0.996389	OE-0808_150625	AfricanNeo_F		DRC_Luozi	3
42	Botswana_Ghanzi	ebt-408	0.996793	OE-0808_150625	AfricanNeo_F		DRC_Lwer	18
43	Botswana_Ghanzi	ebt-413	0.997496	OE-0808_150625	AfricanNeo_F		DRC_Mangbetu	1
44	Botswana_Ghanzi	ebt-414	0.996828	OE-0808_150625	AfricanNeo_F		DRC_Manyanga	41
45	Botswana_Ghanzi	ebt-418	0.997416	OE-0808_150625	AfricanNeo_F		DRC_Mbaama	1
46	Botswana_Ghanzi	ebt-421	0.996596	OE-0808_150625	AfricanNeo_F		DRC_Mbala	22
47	Botswana_Ghanzi	ebt-423	0.996655	OE-0808_150625	AfricanNeo_F		DRC_Mboma	1
48	Botswana_Ghanzi	ebt-424	0.996777	OE-0808_150625	AfricanNeo_F		DRC_Mbudza	2
49	Botswana_Ghanzi	ebt-437	0.997741	OE-0808_150625	AfricanNeo_F		DRC_Mbunda	1
50	Botswana_Ghanzi	ebt-438	0.995994	OE-0808_150625	AfricanNeo_F		DRC_Mbuun	34
51	Botswana_Ghanzi	ebt-440	0.997732	OE-0808_150625	AfricanNeo_F		DRC_MbweneNgong	1
52	Botswana_Ghanzi	ebt-442	0.997844	OE-0808_150625	AfricanNeo_F		DRC_Mongo	1
53	Botswana_Ghanzi	ebt-443	0.996848	OE-0808_150625	AfricanNeo_F		DRC_MongoNkundo	9
54	Botswana_Ghanzi	ebt-444	0.996798	OE-0808_150625	AfricanNeo_F		DRC_Mpe	4
55	Botswana_Ghanzi	ebt-445	0.996611	OE-0808_150625	AfricanNeo_F		DRC_Mpiin	2
56	Botswana_Ghanzi	ebt-446	0.995955	OE-0808_150625	AfricanNeo_F		DRC_Mpur	1
57	Botswana_Ghanzi	ebt-447	0.996704	OE-0808_150625	AfricanNeo_F		DRC_Myene	1
58	Botswana_Ghanzi	ebt-449	0.995959	OE-0808_150625	AfricanNeo_F		DRC_Nande	1
59	Botswana_Ghanzi	ebt-450	0.997996	OE-0808_150625	AfricanNeo_F		DRC_Nandi	2
60	Botswana_Ghanzi	ebt-451	0.996658	OE-0808_150625	AfricanNeo_F		DRC_Ndibu	8
61	Botswana_Ghanzi	ebt-453	0.996491	OE-0808_150625	AfricanNeo_F		DRC_Ngbaka	1
62	Botswana_Ghanzi	ebt-462	0.997789	OE-0808_150625	AfricanNeo_F		DRC_Ngbandi	2
63	Botswana_Ghanzi	ebt-466	0.996659	OE-0808_150625	AfricanNeo_F		DRC_Ngombe	4
64	Botswana_GuiGhanaKgal	SK101-KS	0.991009	SE-2209_191110	AfricanNeo_A		DRC_Ngong	4
65	Botswana_GuiGhanaKgal	SK109-KS	0.995339	SE-2209_191110	AfricanNeo_A		DRC_Ngwi	69
66	Botswana_GuiGhanaKgal	SK110-KS	0.995521	SE-2209_191110	AfricanNeo_A		DRC_Nienge	1
67	Botswana_GuiGhanaKgal	SK118-KS	0.994958	SE-2209_191110	AfricanNeo_A		DRC_Nsambaan	1
68	Botswana_GuiGhanaKgal	SK121-KS	0.98562	SE-2209_191110	AfricanNeo_A		DRC_Nsong	2
69	Botswana_GuiGhanaKgal	SK124-KS	0.995667	SE-2209_191110	AfricanNeo_A		DRC_Ntandu	6
70	Botswana_GuiGhanaKgal	SK125-KS	0.995618	SE-2209_191110	AfricanNeo_A		DRC_NunuBobangi	3
71	Botswana_GuiGhanaKgal	SK13-KS	0.58	SE-2209_191110	AfricanNeo_A		DRC_NunuMushie	2
72	Botswana_GuiGhanaKgal	SK21-KS	0.5843	SE-2209_191110	AfricanNeo_A		DRC_Nzadi	7
73	Botswana_GuiGhanaKgal	SK88-KS	0.995726	SE-2209_191110	AfricanNeo_A		DRC_Nzebi	1
74	Botswana_GuiGhanaKgal	SK98-KS	0.995271	SE-2209_191110	AfricanNeo_A		DRC_Pende	24
75	Botswana_Kalanga	433	0.99608	SE-2209_191110	AfricanNeo_A		DRC_Rega	15
76	Botswana_Kalanga	522	0.98891	SE-2209_191110	AfricanNeo_A		DRC_Ruanda	1
77	Botswana_Kalanga	524	0.99395	SE-2209_191110	AfricanNeo_A		DRC_RundiHutu	1
78	Botswana_Kgalagadi	KGA006	0.994191	SE-2209_191110	AfricanNeo_A		DRC_Ruund	1
79	Botswana_Kgalagadi	KGA008	0.994423	SE-2209_191110	AfricanNeo_A		DRC_Sakata	5
80	Botswana_Kgalagadi	KGA009	0.991589	SE-2209_191110	AfricanNeo_A		DRC_Sengele	1
81	Botswana_Kgalagadi	KGA013	0.995223	SE-2209_191110	AfricanNeo_A		DRC_Shi	135
82	Botswana_Kgalagadi	KGA015	0.98909	SE-2209_191110	AfricanNeo_A		DRC_Songe	3
83	Botswana_Kgalagadi	KGA028	0.995689	SE-2209_191110	AfricanNeo_A		DRC_Suku	3
84	Botswana_TswanaBot	SK002	0.99523	SE-2209_191110	AfricanNeo_A		DRC_Teke	1
85	Botswana_TswanaBot	SK019	0.94099	SE-2209_191110	AfricanNeo_A		DRC_Tetela	3
86	Botswana_TswanaBot	SK045	0.990624	SE-2209_191110	AfricanNeo_A		DRC_Wonk	4
87	Botswana_TswanaBot	SK046	0.995752	SE-2209_191110	AfricanNeo_A		DRC_Yaka	5
88	Botswana_TswanaBot	SK098	0.99536	SE-2209_191110	AfricanNeo_A		DRC_Yans	29
89	Botswana_TswanaBot	SK099	0.995695	SE-2209_191110	AfricanNeo_A		DRC_Yombe	9
90	Botswana_TswanaBot	SK101	0.98723	SE-2209_191110	AfricanNeo_A		DRC_Zimba	1
91	CAR_Banda	CAR234	0.995749	SE-2209_191110	AfricanNeo_A		Lesotho_SothoSouthern	8
92	CAR_Banda	CAR252	0.995534	SE-2209_191110	AfricanNeo_A		Mozambique_Chopi	7
93	CAR_Banda	CAR256	0.993252	SE-2209_191110	AfricanNeo_A		Mozambique_Chuwabu	4
94	CAR_Banda	CAR262	0.996091	SE-2209_191110	AfricanNeo_A		Mozambique_Makhuwa	1
95	CAR_Banda	CAR263	0.995892	SE-2209_191110	AfricanNeo_A		Mozambique_Ndau	1
96	CAR_Banda	CAR307	0.994596	SE-2209_191110	AfricanNeo_A		Mozambique_Nhungwe	3
97	CAR_Banda	CAR398	0.996063	SE-2209_191110	AfricanNeo_A		Mozambique_Ronga	3
98	CAR_Banda	CAR402	0.995966	SE-2209_191110	AfricanNeo_A		Mozambique_Sena	1
99	CAR_Banda	CAR466	0.95809	TI-2658_201112	AfricanNeo_A		Mozambique_TongaMoz	4
100	CAR_Banda	CAR467	0.96882	SE-2209_191110	AfricanNeo_A		Mozambique_Tsonga	7
101	CAR_DzangaShangaPeople	CAR173	0.996011	SE-2209_191110	AfricanNeo_A		Mozambique_Tswa	5
102	CAR_DzangaShangaPeople	CAR174	0.994417	SE-2209_191110	AfricanNeo_A		Namibia_Damara	23
103	CAR_DzangaShangaPeople	CAR175	0.995566	SE-2209_191110	AfricanNeo_A		Namibia_Herero	24
104	CAR_DzangaShangaPeople	CAR176	0.995863	SE-2209_191110	AfricanNeo_A		Namibia_Himba	23
105	CAR_DzangaShangaPeople	CAR177	0.995957	SE-2209_191110	AfricanNeo_A		Namibia_Kgalagadi	10
106	CAR_DzangaShangaPeople	CAR178	0.995718	SE-2209_191110	AfricanNeo_A		Namibia_Nama	16
107	CAR_DzangaShangaPeople	CAR180	0.995077	SE-2209_191110	AfricanNeo_A		Namibia_TsumkweKung	11
108	CAR_DzangaShangaPeople	CAR181	0.996214	SE-2209_191110	AfricanNeo_A		Namibia_Wambo	23
109	CAR_DzangaShangaPeople	CAR182	0.995017	SE-2209_191110	AfricanNeo_A		Rwanda_Nkore	25
110	CAR_DzangaShangaPeople	CAR183	0.995545	SE-2209_191110	AfricanNeo_A		SouthAfrica_Bhaca	13
111	CAR_DzangaShangaPeople	CAR184	0.996138	SE-2209_191110	AfricanNeo_A		SouthAfrica_Coloured	12
112	CAR_DzangaShangaPeople	CAR185	0.995767	SE-2209_191110	AfricanNeo_A		SouthAfrica_ColouredColesberg	14
113	CAR_DzangaShangaPeople	CAR186	0.996115	SE-2209_191110	AfricanNeo_A		SouthAfrica_ColouredWellington	19
114	CAR_DzangaShangaPeople	CAR187	0.995698	SE-2209_191110	AfricanNeo_A		SouthAfrica_HLUBI	3
115	CAR_DzangaShangaPeople	CAR192	0.995897	SE-2209_191110	AfricanNeo_A		SouthAfrica_Karretjie	10
116	CAR_DzangaShangaPeople	CAR197	0.995615	SE-2209_191110	AfricanNeo_A		SouthAfrica_Khomani	32
117	CAR_DzangaShangaPeople	CAR199	0.994931	SE-2209_191110	AfricanNeo_A		SouthAfrica_Mputhi	3
118	CAR_DzangaShangaPeople	CAR201	0.995994	SE-2209_191110	AfricanNeo_A		SouthAfrica_Ndebele	8
119	CAR_DzangaShangaPeople	CAR216	0.996096	SE-2209_191110	AfricanNeo_A		SouthAfrica_Pedi	28
120	CAR_DzangaShangaPeople	CAR218	0.995601	SE-2209_191110	AfricanNeo_A		SouthAfrica_Shona	1
121	CAR_DzangaShangaPeople	CAR220	0.995713	SE-2209_191110	AfricanNeo_A		SouthAfrica_Sotho	7
122	CAR_DzangaShangaPeople	CAR240	0.996183	SE-2209_191110	AfricanNeo_A		SouthAfrica_SothoNorthern	20
123	CAR_Gbaya	CAR131	0.99553	SE-2209_191110	AfricanNeo_A		SouthAfrica_SothoSouthern	29
124	CAR_Gbaya	CAR134	0.994801	SE-2209_191110	AfricanNeo_A		SouthAfrica_Soto	1
125	CAR_Gbaya	CAR135	0.995637	SE-2209_191110	AfricanNeo_A		SouthAfrica_Swazi	6
126	CAR_Gbaya	CAR140	0.995847	SE-2209_191110	AfricanNeo_A		SouthAfrica_Tsonga	32
127	CAR_Gbaya	CAR141	0.995478	SE-2209_191110	AfricanNeo_A		SouthAfrica_Tswana	32
128	CAR_Gbaya	CAR143	0.995862	SE-2209_191110	AfricanNeo_A		SouthAfrica_Venda	24
129	CAR_Gbaya	CAR144	0.995707	SE-2209_191110	AfricanNeo_A		SouthAfrica_Xhosa	32
130	CAR_Gbaya	CAR145	0.995784	SE-2209_191110	AfricanNeo_A		SouthAfrica_Zulu	63
131	CAR_Gbaya	CAR147	0.993723	SE-2209_191110	AfricanNeo_A		Swaziland_Swazi	17
132	CAR_Gbaya	CAR150	0.994554	SE-2209_191110	AfricanNeo_A		Tanzania_Mixed	1
133	CAR_Gbaya	CAR152	0.993987	SE-2209_191110	AfricanNeo_A		Tanzania_TanzaniaMixed	14
134	CAR_Gbaya	CAR154	0.990985	SE-2209_191110	AfricanNeo_A		Uganda_Fumbira	21
135	CAR_Gbaya	CAR155	0.996156	SE-2209_191110	AfricanNeo_A		Uganda_Kiga	22
136	CAR_Gbaya	CAR156	0.996071	SE-2209_191110	AfricanNeo_A		Uganda_Konzo	6
137	CAR_Gbaya	CAR158	0.995585	SE-2209_191110	AfricanNeo_A		Uganda_Nkore	22
138	CAR_Gbaya	CAR159	0.994411	SE-2209_191110	AfricanNeo_A		Zambia_Bemba	13
139	CAR_Gbaya	CAR160	0.996014	SE-2209_191110	AfricanNeo_A		Zambia_Chewa	18
140	CAR_Gbaya	CAR162	0.995295	SE-2209_191110	AfricanNeo_A		Zambia_Fwe	14
141	CAR_Gbaya	CAR163	0.995733	SE-2209_191110	AfricanNeo_A		Zambia_Kalanga	13
142	CAR_Gbaya	CAR164	0.995466	SE-2209_191110	AfricanNeo_A		Zambia_Kaonde	5
143	CAR_Gbaya	CAR166	0.995865	SE-2209_191110	AfricanNeo_A		Zambia_Kavango	1
144	CAR_Gbaya	CAR189	0.995458	SE-2209_191110	AfricanNeo_A		Zambia_Kgalagadi	13
145	CAR_Gbaya	CAR202	0.993609	SE-2209_191110	AfricanNeo_A		Zambia_Kwamashi	16
146	CAR_Gbaya	CAR209	0.995732	SE-2209_191110	AfricanNeo_A		Zambia_Kwangari	1
147	CAR_Mpiemo	CAR191	0.996184	SE-2209_191110	AfricanNeo_A		Zambia_Kwangwa	10
148	CAR_Mpiemo	CAR198	0.996245	SE-2209_191110	AfricanNeo_A		Zambia_Lozi	25
149	CAR_Mpiemo	CAR210	0.996137	SE-2209_191110	AfricanNeo_A		Zambia_Luyana	5
150	CAR_Mpiemo	CAR212	0.994978	SE-2209_191110	AfricanNeo_A		Zambia_Mbukushu	9
151	CAR_Mpiemo	CAR213	0.994197	SE-2209_191110	AfricanNeo_A		Zambia_Mbunda	27
152	CAR_Mpiemo	CAR214	0.996042	SE-2209_191110	AfricanNeo_A		Zambia_Ngoni	8
153	CAR_Mpiemo	CAR215	0.995189	SE-2209_191110	AfricanNeo_A		Zambia_Nkoya	16
154	CAR_Mpiemo	CAR221	0.996135	SE-2209_191110	AfricanNeo_A		Zambia_Nsenga	5
155	CAR_Mpiemo	CAR225	0.996186	SE-2209_191110	AfricanNeo_A		Zambia_Nyengo	10
156	CAR_Mpiemo	CAR235	0.995775	SE-2209_191110	AfricanNeo_A		Zambia_Shanjo	10
157	CAR_Mpiemo	CAR243	0.995517	SE-2209_191110	AfricanNeo_A		Zambia_Shona	1
158	CAR_Nzakara	CAR254	0.996222	SE-2209_191110	AfricanNeo_A		Zambia_ShonaZam	4
159	CAR_Nzakara	CAR271	0.99568	SE-2209_191110	AfricanNeo_A		Zambia_TongaZam	10
160	CAR_Nzakara	CAR292	0.995716	SE-2209_191110	AfricanNeo_A		Zambia_Tswana	2
161	CAR_Nzakara	CAR360	0.995787	SE-2209_191110	AfricanNeo_A		Zambia_Tumbuka	5
162	CAR_Nzakara	CAR368	0.995494	SE-2209_191110	AfricanNeo_A		Zanzibar_Swahili	23
163	CAR_Nzakara	CAR382	0.99503	SE-2209_191110	AfricanNeo_A		Zimbabwe_Remba	40
164	CAR_Nzakara	CAR428	0.995654	SE-2209_191110	AfricanNeo_A		Total	1763
165	CAR_Nzakara	CAR435	0.995121	SE-2209_191110	AfricanNeo_A
166	CAR_Zande	CAR316	0.995981	SE-2209_191110	AfricanNeo_A
167	CAR_Zande	CAR363	0.995571	SE-2209_191110	AfricanNeo_A
168	CAR_Zande	CAR376	0.995658	SE-2209_191110	AfricanNeo_A
169	CAR_Zande	CAR418	0.99312	SE-2209_191110	AfricanNeo_A
170	CAR_Zande	CAR475	0.995562	SE-2209_191110	AfricanNeo_A
171	CAR_Zande	CAR476	0.995064	SE-2209_191110	AfricanNeo_A
172	DRC_Balobo	258KIN	0.993778	TE-2567_201023_2019	AfricanNeo_C
173	DRC_Bandundu	TM261	0.993245	TI-2658_201112	AfricanNeo_A
174	DRC_BanguBangu	D126	0.995486	RK-2011_190308	AfricanNeo_D
175	DRC_BanguBangu	D77	0.99516	RK-2011_190308	AfricanNeo_D
176	DRC_Bangubangu	TM196	0.992876	SE-2209_191110	AfricanNeo_A
177	DRC_Bangubangu	TM243	0.4214	SE-2209_191110	AfricanNeo_A
178	DRC_Binji	279KIN	0.993324	TE-2567_201023_2019	AfricanNeo_C
179	DRC_Binza	TM322	0.992718	SE-2209_191110	AfricanNeo_A
180	DRC_Boo	TM123	0.994988	SE-2209_191110	AfricanNeo_A
181	DRC_Ciokwe	TM224	0.9843	SE-2209_191110	AfricanNeo_A
182	DRC_Cokwe	246IDF	0.99425	TE-2567_201023_2019	AfricanNeo_C
183	DRC_Ding	011KKT	0.994372	TE-2567_201023_2019	AfricanNeo_C
184	DRC_Ding	025KKT	0.994668	TE-2567_201023_2019	AfricanNeo_C
185	DRC_Ding	027KKT	0.994174	TE-2567_201023_2019	AfricanNeo_C
186	DRC_Ding	042KKT	0.990523	TE-2567_201023_2019	AfricanNeo_C
187	DRC_Ding	064KKT	0.994607	TE-2567_201023_2019	AfricanNeo_C
188	DRC_Ding	065KKT	0.993851	TE-2567_201023_2019	AfricanNeo_C
189	DRC_Ding	066KKT	0.994605	TE-2567_201023_2019	AfricanNeo_C
190	DRC_Ding	067KKT	0.97952	TE-2567_201023_2019	AfricanNeo_C
191	DRC_Ding	068KKT	0.994585	TE-2567_201023_2019	AfricanNeo_C
192	DRC_Ding	081KKT	0.993421	TE-2567_201023_2019	AfricanNeo_C
193	DRC_Ding	091IDF	0.993686	TE-2567_201023_2019	AfricanNeo_C
194	DRC_Ding	097IDF	0.7685	TE-2567_201023_2019	AfricanNeo_C
195	DRC_Ding	105IDF	0.994563	TE-2567_201023_2019	AfricanNeo_C
196	DRC_Ding	109IDF	0.994145	TE-2567_201023_2019	AfricanNeo_C
197	DRC_Ding	111IDF	0.994445	TE-2567_201023_2019	AfricanNeo_C
198	DRC_Ding	115IDF	0.994987	TE-2567_201023_2019	AfricanNeo_C
199	DRC_Ding	124IDF	0.992601	TE-2567_201023_2019	AfricanNeo_C
200	DRC_Ding	127IDF	0.994697	TE-2567_201023_2019	AfricanNeo_C
201	DRC_Ding	128IDF	0.994794	TE-2567_201023_2019	AfricanNeo_C
202	DRC_Ding	134IDF	0.993357	TE-2567_201023_2019	AfricanNeo_C
203	DRC_Ding	135IDF	0.994745	TE-2567_201023_2019	AfricanNeo_C
204	DRC_Ding	136IDF	0.994731	TE-2567_201023_2019	AfricanNeo_C
205	DRC_Ding	140IDF	0.994114	TE-2567_201023_2019	AfricanNeo_C
206	DRC_Ding	142MNG	0.993776	TE-2567_201023_2019	AfricanNeo_C
207	DRC_Ding	144MNG	0.994891	TE-2567_201023_2019	AfricanNeo_C
208	DRC_Ding	147MNG	0.994908	TE-2567_201023_2019	AfricanNeo_C
209	DRC_Ding	148MNG	0.995053	TE-2567_201023_2017	AfricanNeo_C
210	DRC_Ding	149MNG	0.994857	TE-2567_201023_2019	AfricanNeo_C
211	DRC_Ding	150MNG	0.994803	TE-2567_201023_2019	AfricanNeo_C
212	DRC_Ding	151MNG	0.993538	TE-2567_201023_2019	AfricanNeo_C
213	DRC_Ding	152MNG	0.994276	TE-2567_201023_2019	AfricanNeo_C
214	DRC_Ding	155MNG	0.994407	TE-2567_201023_2019	AfricanNeo_C
215	DRC_Ding	166MNG	0.98972	TE-2567_201023_2019	AfricanNeo_C
216	DRC_Ding	167MNG	0.993158	TE-2567_201023_2019	AfricanNeo_C
217	DRC_Ding	170MNG	0.993275	TE-2567_201023_2019	AfricanNeo_C
218	DRC_Ding	171MNG	0.993962	TE-2567_201023_2019	AfricanNeo_C
219	DRC_Ding	175MNG	0.991929	TE-2567_201023_2019	AfricanNeo_C
220	DRC_Ding	180MNG	0.994776	TE-2567_201023_2019	AfricanNeo_C
221	DRC_Ding	200MNG	0.993796	TE-2567_201023_2019	AfricanNeo_C
222	DRC_Ding	213MNG	0.99467	TE-2567_201023_2019	AfricanNeo_C
223	DRC_Ding	215MNG	0.990806	TE-2567_201023_2019	AfricanNeo_C
224	DRC_Ding	217MNG	0.994891	TE-2567_201023_2019	AfricanNeo_C
225	DRC_Ding	223MNG	0.995092	TE-2567_201023_2019	AfricanNeo_C
226	DRC_Ding	231MNG	0.99503	TE-2567_201023_2019	AfricanNeo_C
227	DRC_Ding	232MNG	0.994517	TE-2567_201023_2019	AfricanNeo_C
228	DRC_Ding	262KIN	0.99368	TE-2567_201023_2019	AfricanNeo_C
229	DRC_Ding	298KIN	0.994219	TE-2567_201023_2019	AfricanNeo_C
230	DRC_Fang	292KIN	0.98666	TE-2567_201023_2019	AfricanNeo_C
231	DRC_Haavu	TM195	0.93694	SE-2209_191110	AfricanNeo_A
232	DRC_Hendo	TM194	0.98204	SE-2209_191110	AfricanNeo_A
233	DRC_Hungan	014KKT	0.994659	TE-2567_201023_2019	AfricanNeo_C
234	DRC_Hungan	032KKT	0.994028	TE-2567_201023_2019	AfricanNeo_C
235	DRC_Hungan	062KKT	0.994271	TE-2567_201023_2019	AfricanNeo_C
236	DRC_Kango	TM294	0.994801	SE-2209_191110	AfricanNeo_A
237	DRC_Kanyoka	TM207	0.996157	SE-2209_191110	AfricanNeo_A
238	DRC_Kuba	073KKT	0.993843	TE-2567_201023_2019	AfricanNeo_C
239	DRC_Kuba	TM297	0.995453	SE-2209_191110	AfricanNeo_A
240	DRC_Kuba	TM328	0.993695	SE-2209_191110	AfricanNeo_A
241	DRC_Kuba	TM329	0.996099	SE-2209_191110	AfricanNeo_A
242	DRC_Kusu	TM236	0.995607	SE-2209_191110	AfricanNeo_A
243	DRC_Lele	026KKT	0.994003	TE-2567_201023_2019	AfricanNeo_C
244	DRC_Lele	036KKT	0.99472	TE-2567_201023_2019	AfricanNeo_C
245	DRC_Lele	129IDF	0.994603	TE-2567_201023_2019	AfricanNeo_C
246	DRC_Lele	242IDF	0.994158	TE-2567_201023_2019	AfricanNeo_C
247	DRC_Lele	278KIN	0.993922	TE-2567_201023_2019	AfricanNeo_C
248	DRC_Lika	300KIN	0.993784	TE-2567_201023_2019	AfricanNeo_C
249	DRC_Luba	D37	0.992849	RK-2011_190308	AfricanNeo_D
250	DRC_LubaKasai	061KKT	0.994603	TE-2567_201023_2019	AfricanNeo_C
251	DRC_LubaKasai	069KKT	0.99443	TE-2567_201023_2019	AfricanNeo_C
252	DRC_LubaKatanga	283KIN	0.993828	TE-2567_201023_2019	AfricanNeo_C
253	DRC_LubaKatanga	297KIN	0.993896	TE-2567_201023_2019	AfricanNeo_C
254	DRC_LubaLulua	TM144	0.995799	SE-2209_191110	AfricanNeo_A
255	DRC_LubaLulua	TM200	0.995815	SE-2209_191110	AfricanNeo_A
256	DRC_LubaLulua	TM201	0.994599	SE-2209_191110	AfricanNeo_A
257	DRC_LubaLulua	TM221	0.3518	SE-2209_191110	AfricanNeo_A
258	DRC_LubaLulua	TM227	0.995411	SE-2209_191110	AfricanNeo_A
259	DRC_LubaLulua	TM232	0.98387	SE-2209_191110	AfricanNeo_A
260	DRC_LubaLulua	TM233	0.996288	SE-2209_191110	AfricanNeo_A
261	DRC_LubaLulua	TM263	0.3189	SE-2209_191110	AfricanNeo_A
262	DRC_LubaLulua	TM264	0.8937	SE-2209_191110	AfricanNeo_A
263	DRC_LubaLulua	TM265	0.91399	SE-2209_191110	AfricanNeo_A
264	DRC_LubaLulua	TM269	0.235	SE-2209_191110	AfricanNeo_A
265	DRC_LubaLulua	TM270	0.97883	SE-2209_191110	AfricanNeo_A
266	DRC_LubaLulua	TM302	0.995759	SE-2209_191110	AfricanNeo_A
267	DRC_LubaLulua	TM307	0.995521	SE-2209_191110	AfricanNeo_A
268	DRC_Lulua	277KIN	0.99428	TE-2567_201023_2019	AfricanNeo_C
269	DRC_Lunda	TM310	0.994383	SE-2209_191110	AfricanNeo_A
270	DRC_Lunda	TM316	0.995102	SE-2209_191110	AfricanNeo_A
271	DRC_Luozi	TM010	0.993376	TI-2658_201112	AfricanNeo_A
272	DRC_Luozi	TM037	0.994547	TI-2658_201112	AfricanNeo_A
273	DRC_Luozi	TM078	0.994779	TI-2658_201112	AfricanNeo_A
274	DRC_Lwer	085IDF	0.994477	TE-2567_201023_2019	AfricanNeo_C
275	DRC_Lwer	086IDF	0.992611	TE-2567_201023_2019	AfricanNeo_C
276	DRC_Lwer	087IDF	0.994011	TE-2567_201023_2019	AfricanNeo_C
277	DRC_Lwer	117IDF	0.994924	TE-2567_201023_2019	AfricanNeo_C
278	DRC_Lwer	119IDF	0.994608	TE-2567_201023_2019	AfricanNeo_C
279	DRC_Lwer	122IDF	0.993865	TE-2567_201023_2019	AfricanNeo_C
280	DRC_Lwer	130IDF	0.993643	TE-2567_201023_2019	AfricanNeo_C
281	DRC_Lwer	138IDF	0.994586	TE-2567_201023_2019	AfricanNeo_C
282	DRC_Lwer	139IDF	0.994112	TE-2567_201023_2019	AfricanNeo_C
283	DRC_Lwer	154MNG	0.994015	TE-2567_201023_2019	AfricanNeo_C
284	DRC_Lwer	163MNG	0.993581	TE-2567_201023_2019	AfricanNeo_C
285	DRC_Lwer	178MNG	0.994099	TE-2567_201023_2019	AfricanNeo_C
286	DRC_Lwer	205MNG	0.994863	TE-2567_201023_2019	AfricanNeo_C
287	DRC_Lwer	225MNG	0.994637	TE-2567_201023_2019	AfricanNeo_C
288	DRC_Lwer	239MNG	0.993967	TE-2567_201023_2019	AfricanNeo_C
289	DRC_Lwer	240MNG	0.994105	TE-2567_201023_2019	AfricanNeo_C
290	DRC_Lwer	241MNG	0.994364	TE-2567_201023_2019	AfricanNeo_C
291	DRC_Lwer	IDF121	0.995538	TE-2567_201023_2017	AfricanNeo_C
292	DRC_Mangbetu	284KIN	0.994682	TE-2567_201023_2019	AfricanNeo_C
293	DRC_Manyanga	TM002	0.994649	SE-2209_191110	AfricanNeo_A
294	DRC_Manyanga	TM003	0.993469	SE-2209_191110	AfricanNeo_A
295	DRC_Manyanga	TM005	0.995528	SE-2209_191110	AfricanNeo_A
296	DRC_Manyanga	TM006	0.991238	SE-2209_191110	AfricanNeo_A
297	DRC_Manyanga	TM009	0.994687	SE-2209_191110	AfricanNeo_A
298	DRC_Manyanga	TM017	0.995477	SE-2209_191110	AfricanNeo_A
299	DRC_Manyanga	TM019	0.4981	SE-2209_191110	AfricanNeo_A
300	DRC_Manyanga	TM023	0.991145	SE-2209_191110	AfricanNeo_A
301	DRC_Manyanga	TM024	0.995971	SE-2209_191110	AfricanNeo_A
302	DRC_Manyanga	TM026	0.995305	SE-2209_191110	AfricanNeo_A
303	DRC_Manyanga	TM028	0.993871	SE-2209_191110	AfricanNeo_A
304	DRC_Manyanga	TM030	0.996189	SE-2209_191110	AfricanNeo_A
305	DRC_Manyanga	TM031	0.994973	SE-2209_191110	AfricanNeo_A
306	DRC_Manyanga	TM033	0.98877	SE-2209_191110	AfricanNeo_A
307	DRC_Manyanga	TM034	0.9815	SE-2209_191110	AfricanNeo_A
308	DRC_Manyanga	TM035	0.90251	SE-2209_191110	AfricanNeo_A
309	DRC_Manyanga	TM039	0.992642	SE-2209_191110	AfricanNeo_A
310	DRC_Manyanga	TM040	0.99576	SE-2209_191110	AfricanNeo_A
311	DRC_Manyanga	TM041	0.99612	SE-2209_191110	AfricanNeo_A
312	DRC_Manyanga	TM043	0.995484	SE-2209_191110	AfricanNeo_A
313	DRC_Manyanga	TM053	0.995821	SE-2209_191110	AfricanNeo_A
314	DRC_Manyanga	TM057	0.995944	SE-2209_191110	AfricanNeo_A
315	DRC_Manyanga	TM058	0.995098	SE-2209_191110	AfricanNeo_A
316	DRC_Manyanga	TM063	0.995492	SE-2209_191110	AfricanNeo_A
317	DRC_Manyanga	TM068	0.995601	SE-2209_191110	AfricanNeo_A
318	DRC_Manyanga	TM072	0.98286	SE-2209_191110	AfricanNeo_A
319	DRC_Manyanga	TM083	0.988	SE-2209_191110	AfricanNeo_A
320	DRC_Manyanga	TM086	0.994327	SE-2209_191110	AfricanNeo_A
321	DRC_Manyanga	TM088	0.99554	SE-2209_191110	AfricanNeo_A
322	DRC_Manyanga	TM096	0.992702	SE-2209_191110	AfricanNeo_A
323	DRC_Manyanga	TM100	0.996222	SE-2209_191110	AfricanNeo_A
324	DRC_Manyanga	TM102	0.99581	SE-2209_191110	AfricanNeo_A
325	DRC_Manyanga	TM106	0.994544	SE-2209_191110	AfricanNeo_A
326	DRC_Manyanga	TM111	0.995546	SE-2209_191110	AfricanNeo_A
327	DRC_Manyanga	TM116	0.992022	SE-2209_191110	AfricanNeo_A
328	DRC_Manyanga	TM118	0.992991	SE-2209_191110	AfricanNeo_A
329	DRC_Manyanga	TM125	0.993425	SE-2209_191110	AfricanNeo_A
330	DRC_Manyanga	TM127	0.990181	SE-2209_191110	AfricanNeo_A
331	DRC_Manyanga	TM204	0.7451	SE-2209_191110	AfricanNeo_A
332	DRC_Manyanga	TM245	0.5048	SE-2209_191110	AfricanNeo_A
333	DRC_Manyanga	TM312	0.7342	SE-2209_191110	AfricanNeo_A
334	DRC_Mbaama	287KIN	0.994605	TE-2567_201023_2019	AfricanNeo_C
335	DRC_Mbala	003KKT	0.994802	TE-2567_201023_2019	AfricanNeo_C
336	DRC_Mbala	004KKT	0.994951	TE-2567_201023_2019	AfricanNeo_C
337	DRC_Mbala	010KKT	0.99253	TE-2567_201023_2019	AfricanNeo_C
338	DRC_Mbala	015KKT	0.993194	TE-2567_201023_2019	AfricanNeo_C
339	DRC_Mbala	020KKT	0.994772	TE-2567_201023_2019	AfricanNeo_C
340	DRC_Mbala	029KKT	0.993006	TE-2567_201023_2019	AfricanNeo_C
341	DRC_Mbala	033KKT	0.994166	TE-2567_201023_2019	AfricanNeo_C
342	DRC_Mbala	037KKT	0.994677	TE-2567_201023_2019	AfricanNeo_C
343	DRC_Mbala	040KKT	0.993954	TE-2567_201023_2019	AfricanNeo_C
344	DRC_Mbala	050KKT	0.994953	TE-2567_201023_2019	AfricanNeo_C
345	DRC_Mbala	058KKT	0.994006	TE-2567_201023_2019	AfricanNeo_C
346	DRC_Mbala	079KKT	0.995104	TE-2567_201023_2019	AfricanNeo_C
347	DRC_Mbala	082KKT	0.994185	TE-2567_201023_2019	AfricanNeo_C
348	DRC_Mbala	263KIN	0.5349	TE-2567_201023_2019	AfricanNeo_C
349	DRC_Mbala	275KIN	0.993448	TE-2567_201023_2019	AfricanNeo_C
350	DRC_Mbala	290KIN	0.994706	TE-2567_201023_2019	AfricanNeo_C
351	DRC_Mbala	TM177	0.995641	SE-2209_191110	AfricanNeo_A
352	DRC_Mbala	TM210	0.8508	SE-2209_191110	AfricanNeo_A
353	DRC_Mbala	TM258	0.996054	SE-2209_191110	AfricanNeo_A
354	DRC_Mbala	TM303	0.995535	SE-2209_191110	AfricanNeo_A
355	DRC_Mbala	TM311	0.99485	SE-2209_191110	AfricanNeo_A
356	DRC_Mbala	TM317	0.98758	SE-2209_191110	AfricanNeo_A
357	DRC_Mboma	TM135	0.5727	SE-2209_191110	AfricanNeo_A
358	DRC_Mbudza	259KIN	0.994638	TE-2567_201023_2019	AfricanNeo_C
359	DRC_Mbudza	272KIN	0.994526	TE-2567_201023_2019	AfricanNeo_C
360	DRC_Mbunda	TM158	0.9888	SE-2209_191110	AfricanNeo_A
361	DRC_Mbuun	006KKT	0.99488	TE-2567_201023_2019	AfricanNeo_C
362	DRC_Mbuun	009KKT	0.994091	TE-2567_201023_2019	AfricanNeo_C
363	DRC_Mbuun	012KKT	0.994155	TE-2567_201023_2019	AfricanNeo_C
364	DRC_Mbuun	019KKT	0.993938	TE-2567_201023_2019	AfricanNeo_C
365	DRC_Mbuun	028KKT	0.993556	TE-2567_201023_2019	AfricanNeo_C
366	DRC_Mbuun	038KKT	0.994421	TE-2567_201023_2019	AfricanNeo_C
367	DRC_Mbuun	055KKT	0.994823	TE-2567_201023_2019	AfricanNeo_C
368	DRC_Mbuun	075KKT	0.98735	TE-2567_201023_2019	AfricanNeo_C
369	DRC_Mbuun	077KKT	0.994613	TE-2567_201023_2019	AfricanNeo_C
370	DRC_Mbuun	088IDF	0.994418	TE-2567_201023_2019	AfricanNeo_C
371	DRC_Mbuun	089IDF	0.994246	TE-2567_201023_2019	AfricanNeo_C
372	DRC_Mbuun	090IDF	0.992325	TE-2567_201023_2019	AfricanNeo_C
373	DRC_Mbuun	092IDF	0.993803	TE-2567_201023_2019	AfricanNeo_C
374	DRC_Mbuun	093IDF	0.99436	TE-2567_201023_2019	AfricanNeo_C
375	DRC_Mbuun	094IDF	0.994833	TE-2567_201023_2019	AfricanNeo_C
376	DRC_Mbuun	095IDF	0.994478	TE-2567_201023_2019	AfricanNeo_C
377	DRC_Mbuun	098IDF	0.994791	TE-2567_201023_2019	AfricanNeo_C
378	DRC_Mbuun	100IDF	0.994632	TE-2567_201023_2019	AfricanNeo_C
379	DRC_Mbuun	101IDF	0.994196	TE-2567_201023_2019	AfricanNeo_C
380	DRC_Mbuun	102IDF	0.990927	TE-2567_201023_2019	AfricanNeo_C
381	DRC_Mbuun	103IDF	0.994424	TE-2567_201023_2019	AfricanNeo_C
382	DRC_Mbuun	104IDF	0.994645	TE-2567_201023_2019	AfricanNeo_C
383	DRC_Mbuun	106IDF	0.994532	TE-2567_201023_2019	AfricanNeo_C
384	DRC_Mbuun	107IDF	0.9946	TE-2567_201023_2019	AfricanNeo_C
385	DRC_Mbuun	112IDF	0.994786	TE-2567_201023_2019	AfricanNeo_C
386	DRC_Mbuun	116IDF	0.994663	TE-2567_201023_2019	AfricanNeo_C
387	DRC_Mbuun	118IDF	0.99486	TE-2567_201023_2019	AfricanNeo_C
388	DRC_Mbuun	126IDF	0.994681	TE-2567_201023_2019	AfricanNeo_C
389	DRC_Mbuun	131IDF	0.993797	TE-2567_201023_2019	AfricanNeo_C
390	DRC_Mbuun	132IDF	0.993362	TE-2567_201023_2019	AfricanNeo_C
391	DRC_Mbuun	137IDF	0.993774	TE-2567_201023_2019	AfricanNeo_C
392	DRC_Mbuun	189MNG	0.993664	TE-2567_201023_2019	AfricanNeo_C
393	DRC_Mbuun	267KIN	0.98058	TE-2567_201023_2019	AfricanNeo_C
394	DRC_Mbuun	280KIN	0.99481	TE-2567_201023_2019	AfricanNeo_C
395	DRC_MbweneNgong	035KKT	0.994512	TE-2567_201023_2019	AfricanNeo_C
396	DRC_Mongo	265KIN	0.994195	TE-2567_201023_2019	AfricanNeo_C
397	DRC_MongoNkundo	TM141	0.996001	SE-2209_191110	AfricanNeo_A
398	DRC_MongoNkundo	TM154	0.996046	SE-2209_191110	AfricanNeo_A
399	DRC_MongoNkundo	TM155	0.992492	SE-2209_191110	AfricanNeo_A
400	DRC_MongoNkundo	TM217	0.99435	SE-2209_191110	AfricanNeo_A
401	DRC_MongoNkundo	TM225	0.994451	SE-2209_191110	AfricanNeo_A
402	DRC_MongoNkundo	TM282	0.995639	SE-2209_191110	AfricanNeo_A
403	DRC_MongoNkundo	TM286	0.995631	SE-2209_191110	AfricanNeo_A
404	DRC_MongoNkundo	TM291	0.993167	SE-2209_191110	AfricanNeo_A
405	DRC_MongoNkundo	TM298	0.995922	SE-2209_191110	AfricanNeo_A
406	DRC_Mpe	247KIN	0.994122	TE-2567_201023_2019	AfricanNeo_C
407	DRC_Mpe	248KIN	0.994016	TE-2567_201023_2019	AfricanNeo_C
408	DRC_Mpe	249KIN	0.994534	TE-2567_201023_2019	AfricanNeo_C
409	DRC_Mpe	250KIN	0.994717	TE-2567_201023_2019	AfricanNeo_C
410	DRC_Mpiin	041KKT	0.994568	TE-2567_201023_2019	AfricanNeo_C
411	DRC_Mpiin	096IDF	0.994924	TE-2567_201023_2019	AfricanNeo_C
412	DRC_Mpur	235MNG	0.992779	TE-2567_201023_2019	AfricanNeo_C
413	DRC_Myene	288KIN	0.994312	TE-2567_201023_2019	AfricanNeo_C
414	DRC_Nande	271KIN	0.994544	TE-2567_201023_2019	AfricanNeo_C
415	DRC_Nandi	TM187	0.995237	SE-2209_191110	AfricanNeo_A
416	DRC_Nandi	TM295	0.995909	SE-2209_191110	AfricanNeo_A
417	DRC_Ndibu	269KIN	0.994335	TE-2567_201023_2019	AfricanNeo_C
418	DRC_Ndibu	293KIN	0.994216	TE-2567_201023_2019	AfricanNeo_C
419	DRC_Ndibu	TM138	0.991558	SE-2209_191110	AfricanNeo_A
420	DRC_Ndibu	TM146	0.993034	SE-2209_191110	AfricanNeo_A
421	DRC_Ndibu	TM239	0.993439	SE-2209_191110	AfricanNeo_A
422	DRC_Ndibu	TM280	0.7768	SE-2209_191110	AfricanNeo_A
423	DRC_Ndibu	TM299	0.995586	SE-2209_191110	AfricanNeo_A
424	DRC_Ndibu	TM318	0.99528	SE-2209_191110	AfricanNeo_A
425	DRC_Ngbaka	256KIN	0.992663	TE-2567_201023_2019	AfricanNeo_C
426	DRC_Ngbandi	TM110	0.8051	SE-2209_191110	AfricanNeo_A
427	DRC_Ngbandi	TM164	0.91893	SE-2209_191110	AfricanNeo_A
428	DRC_Ngombe	TM159	0.6277	SE-2209_191110	AfricanNeo_A
429	DRC_Ngombe	TM199	0.994213	SE-2209_191110	AfricanNeo_A
430	DRC_Ngombe	TM238	0.3261	SE-2209_191110	AfricanNeo_A
431	DRC_Ngombe	TM323	0.995113	SE-2209_191110	AfricanNeo_A
432	DRC_Ngong	063KKT	0.990852	TE-2567_201023_2019	AfricanNeo_C
433	DRC_Ngong	260KIN	0.994569	TE-2567_201023_2019	AfricanNeo_C
434	DRC_Ngong	261KIN	0.9943	TE-2567_201023_2019	AfricanNeo_C
435	DRC_Ngong	294KIN	0.994587	TE-2567_201023_2019	AfricanNeo_C
436	DRC_Ngwi	052KKT	0.994812	TE-2567_201023_2019	AfricanNeo_C
437	DRC_Ngwi	083IDF	0.99359	TE-2567_201023_2019	AfricanNeo_C
438	DRC_Ngwi	084IDF	0.994575	TE-2567_201023_2019	AfricanNeo_C
439	DRC_Ngwi	114IDF	0.994973	TE-2567_201023_2019	AfricanNeo_C
440	DRC_Ngwi	120IDF	0.99429	TE-2567_201023_2019	AfricanNeo_C
441	DRC_Ngwi	123IDF	0.991666	TE-2567_201023_2019	AfricanNeo_C
442	DRC_Ngwi	125IDF	0.994423	TE-2567_201023_2019	AfricanNeo_C
443	DRC_Ngwi	133IDF	0.99458	TE-2567_201023_2019	AfricanNeo_C
444	DRC_Ngwi	141MNG	0.994062	TE-2567_201023_2019	AfricanNeo_C
445	DRC_Ngwi	143MNG	0.994389	TE-2567_201023_2019	AfricanNeo_C
446	DRC_Ngwi	145MNG	0.994878	TE-2567_201023_2019	AfricanNeo_C
447	DRC_Ngwi	146MNG	0.994952	TE-2567_201023_2019	AfricanNeo_C
448	DRC_Ngwi	153MNG	0.994545	TE-2567_201023_2019	AfricanNeo_C
449	DRC_Ngwi	156MNG	0.994426	TE-2567_201023_2019	AfricanNeo_C
450	DRC_Ngwi	157MNG	0.994665	TE-2567_201023_2019	AfricanNeo_C
451	DRC_Ngwi	158MNG	0.992762	TE-2567_201023_2019	AfricanNeo_C
452	DRC_Ngwi	160MNG	0.993583	TE-2567_201023_2019	AfricanNeo_C
453	DRC_Ngwi	161MNG	0.993809	TE-2567_201023_2019	AfricanNeo_C
454	DRC_Ngwi	162MNG	0.993807	TE-2567_201023_2019	AfricanNeo_C
455	DRC_Ngwi	164MNG	0.992775	TE-2567_201023_2019	AfricanNeo_C
456	DRC_Ngwi	165MNG	0.994419	TE-2567_201023_2019	AfricanNeo_C
457	DRC_Ngwi	172MNG	0.991392	TE-2567_201023_2019	AfricanNeo_C
458	DRC_Ngwi	177MNG	0.992362	TE-2567_201023_2019	AfricanNeo_C
459	DRC_Ngwi	179MNG	0.994217	TE-2567_201023_2019	AfricanNeo_C
460	DRC_Ngwi	181MNG	0.994699	TE-2567_201023_2019	AfricanNeo_C
461	DRC_Ngwi	183MNG	0.993021	TE-2567_201023_2019	AfricanNeo_C
462	DRC_Ngwi	184MNG	0.992942	TE-2567_201023_2019	AfricanNeo_C
463	DRC_Ngwi	185MNG	0.994707	TE-2567_201023_2019	AfricanNeo_C
464	DRC_Ngwi	186MNG	0.993899	TE-2567_201023_2019	AfricanNeo_C
465	DRC_Ngwi	187MNG	0.994696	TE-2567_201023_2019	AfricanNeo_C
466	DRC_Ngwi	188MNG	0.994511	TE-2567_201023_2019	AfricanNeo_C
467	DRC_Ngwi	190MNG	0.994243	TE-2567_201023_2019	AfricanNeo_C
468	DRC_Ngwi	191MNG	0.994034	TE-2567_201023_2019	AfricanNeo_C
469	DRC_Ngwi	192MNG	0.991066	TE-2567_201023_2019	AfricanNeo_C
470	DRC_Ngwi	193MNG	0.992588	TE-2567_201023_2019	AfricanNeo_C
471	DRC_Ngwi	194MNG	0.99414	TE-2567_201023_2019	AfricanNeo_C
472	DRC_Ngwi	195MNG	0.994823	TE-2567_201023_2019	AfricanNeo_C
473	DRC_Ngwi	196MNG	0.991199	TE-2567_201023_2019	AfricanNeo_C
474	DRC_Ngwi	197MNG	0.992614	TE-2567_201023_2019	AfricanNeo_C
475	DRC_Ngwi	198MNG	0.994404	TE-2567_201023_2019	AfricanNeo_C
476	DRC_Ngwi	199MNG	0.993739	TE-2567_201023_2019	AfricanNeo_C
477	DRC_Ngwi	201MNG	0.993565	TE-2567_201023_2019	AfricanNeo_C
478	DRC_Ngwi	202MNG	0.992672	TE-2567_201023_2019	AfricanNeo_C
479	DRC_Ngwi	203MNG	0.993877	TE-2567_201023_2019	AfricanNeo_C
480	DRC_Ngwi	204MNG	0.99383	TE-2567_201023_2019	AfricanNeo_C
481	DRC_Ngwi	206MNG	0.994426	TE-2567_201023_2019	AfricanNeo_C
482	DRC_Ngwi	207MNG	0.993647	TE-2567_201023_2019	AfricanNeo_C
483	DRC_Ngwi	208MNG	0.99436	TE-2567_201023_2019	AfricanNeo_C
484	DRC_Ngwi	210MNG	0.992567	TE-2567_201023_2019	AfricanNeo_C
485	DRC_Ngwi	211MNG	0.994847	TE-2567_201023_2019	AfricanNeo_C
486	DRC_Ngwi	212MNG	0.994869	TE-2567_201023_2019	AfricanNeo_C
487	DRC_Ngwi	214MNG	0.994118	TE-2567_201023_2019	AfricanNeo_C
488	DRC_Ngwi	216MNG	0.994895	TE-2567_201023_2019	AfricanNeo_C
489	DRC_Ngwi	218MNG	0.994475	TE-2567_201023_2019	AfricanNeo_C
490	DRC_Ngwi	219MNG	0.994494	TE-2567_201023_2019	AfricanNeo_C
491	DRC_Ngwi	220MNG	0.995132	TE-2567_201023_2019	AfricanNeo_C
492	DRC_Ngwi	221MNG	0.993337	TE-2567_201023_2019	AfricanNeo_C
493	DRC_Ngwi	222MNG	0.991915	TE-2567_201023_2019	AfricanNeo_C
494	DRC_Ngwi	224MNG	0.994564	TE-2567_201023_2019	AfricanNeo_C
495	DRC_Ngwi	226MNG	0.994617	TE-2567_201023_2019	AfricanNeo_C
496	DRC_Ngwi	227MNG	0.994907	TE-2567_201023_2019	AfricanNeo_C
497	DRC_Ngwi	228MNG	0.994756	TE-2567_201023_2019	AfricanNeo_C
498	DRC_Ngwi	229MNG	0.994855	TE-2567_201023_2019	AfricanNeo_C
499	DRC_Ngwi	230MNG	0.9945	TE-2567_201023_2019	AfricanNeo_C
500	DRC_Ngwi	233MNG	0.994079	TE-2567_201023_2019	AfricanNeo_C
501	DRC_Ngwi	234MNG	0.991691	TE-2567_201023_2019	AfricanNeo_C
502	DRC_Ngwi	236MNG	0.99143	TE-2567_201023_2019	AfricanNeo_C
503	DRC_Ngwi	238MNG	0.994396	TE-2567_201023_2019	AfricanNeo_C
504	DRC_Ngwi	270KIN	0.994241	TE-2567_201023_2019	AfricanNeo_C
505	DRC_Nienge	TM130	0.98926	TI-2658_201112	AfricanNeo_A
506	DRC_Nsambaan	016KKT	0.994171	TE-2567_201023_2019	AfricanNeo_C
507	DRC_Nsong	002KKT	0.99476	TE-2567_201023_2019	AfricanNeo_C
508	DRC_Nsong	274KIN	0.994518	TE-2567_201023_2019	AfricanNeo_C
509	DRC_Ntandu	TM147	0.4618	SE-2209_191110	AfricanNeo_A
510	DRC_Ntandu	TM153	0.91975	SE-2209_191110	AfricanNeo_A
511	DRC_Ntandu	TM181	0.992336	SE-2209_191110	AfricanNeo_A
512	DRC_Ntandu	TM218	0.995155	SE-2209_191110	AfricanNeo_A
513	DRC_Ntandu	TM241	0.5639	SE-2209_191110	AfricanNeo_A
514	DRC_Ntandu	TM321	0.99559	SE-2209_191110	AfricanNeo_A
515	DRC_NunuBobangi	252KIN	0.994525	TE-2567_201023_2019	AfricanNeo_C
516	DRC_NunuBobangi	253KIN	0.994863	TE-2567_201023_2019	AfricanNeo_C
517	DRC_NunuBobangi	273KIN	0.994484	TE-2567_201023_2019	AfricanNeo_C
518	DRC_NunuMushie	254KIN	0.994785	TE-2567_201023_2019	AfricanNeo_C
519	DRC_NunuMushie	255KIN	0.99477	TE-2567_201023_2019	AfricanNeo_C
520	DRC_Nzadi	008KKT	0.994542	TE-2567_201023_2019	AfricanNeo_C
521	DRC_Nzadi	168MNG	0.994337	TE-2567_201023_2019	AfricanNeo_C
522	DRC_Nzadi	169MNG	0.994708	TE-2567_201023_2019	AfricanNeo_C
523	DRC_Nzadi	173MNG	0.98872	TE-2567_201023_2019	AfricanNeo_C
524	DRC_Nzadi	174MNG	0.993183	TE-2567_201023_2019	AfricanNeo_C
525	DRC_Nzadi	176MNG	0.99446	TE-2567_201023_2019	AfricanNeo_C
526	DRC_Nzadi	182MNG	0.992172	TE-2567_201023_2019	AfricanNeo_C
527	DRC_Nzebi	289KIN	0.994989	TE-2567_201023_2019	AfricanNeo_C
528	DRC_Pende	001KKT	0.994338	TE-2567_201023_2019	AfricanNeo_C
529	DRC_Pende	005KKT	0.98954	TE-2567_201023_2019	AfricanNeo_C
530	DRC_Pende	007KKT	0.993364	TE-2567_201023_2019	AfricanNeo_C
531	DRC_Pende	017KKT	0.994435	TE-2567_201023_2019	AfricanNeo_C
532	DRC_Pende	021KKT	0.994509	TE-2567_201023_2019	AfricanNeo_C
533	DRC_Pende	030KKT	0.994461	TE-2567_201023_2019	AfricanNeo_C
534	DRC_Pende	031KKT	0.992393	TE-2567_201023_2019	AfricanNeo_C
535	DRC_Pende	039KKT	0.994154	TE-2567_201023_2019	AfricanNeo_C
536	DRC_Pende	043KKT	0.99464	TE-2567_201023_2019	AfricanNeo_C
537	DRC_Pende	046KKT	0.994088	TE-2567_201023_2019	AfricanNeo_C
538	DRC_Pende	048KKT	0.98963	TE-2567_201023_2019	AfricanNeo_C
539	DRC_Pende	051KKT	0.98715	TE-2567_201023_2019	AfricanNeo_C
540	DRC_Pende	054KKT	0.994989	TE-2567_201023_2019	AfricanNeo_C
541	DRC_Pende	057KKT	0.993634	TE-2567_201023_2019	AfricanNeo_C
542	DRC_Pende	060KKT	0.994731	TE-2567_201023_2019	AfricanNeo_C
543	DRC_Pende	071KKT	0.994823	TE-2567_201023_2019	AfricanNeo_C
544	DRC_Pende	072KKT	0.994766	TE-2567_201023_2019	AfricanNeo_C
545	DRC_Pende	080KKT	0.994737	TE-2567_201023_2019	AfricanNeo_C
546	DRC_Pende	099IDF	0.992477	TE-2567_201023_2019	AfricanNeo_C
547	DRC_Pende	TM172	0.7142	SE-2209_191110	AfricanNeo_A
548	DRC_Pende	TM202	0.994979	SE-2209_191110	AfricanNeo_A
549	DRC_Pende	TM244	0.994322	SE-2209_191110	AfricanNeo_A
550	DRC_Pende	TM308	0.996245	SE-2209_191110	AfricanNeo_A
551	DRC_Pende	TM319	0.990039	SE-2209_191110	AfricanNeo_A
552	DRC_Rega	D104	0.995969	RK-2011_190308	AfricanNeo_D
553	DRC_Rega	D106	0.995723	RK-2011_190308	AfricanNeo_D
554	DRC_Rega	D115	0.993694	RK-2011_190308	AfricanNeo_D
555	DRC_Rega	D14	0.996042	RK-2011_190308	AfricanNeo_D
556	DRC_Rega	D156	0.995653	RK-2011_190308	AfricanNeo_D
557	DRC_Rega	D180	0.996084	RK-2011_190308	AfricanNeo_D
558	DRC_Rega	D181	0.995368	RK-2011_190308	AfricanNeo_D
559	DRC_Rega	D193	0.996145	RK-2011_190308	AfricanNeo_D
560	DRC_Rega	D202	0.995425	RK-2011_190308	AfricanNeo_D
561	DRC_Rega	D28	0.992968	RK-2011_190308	AfricanNeo_D
562	DRC_Rega	D45	0.995357	RK-2011_190308	AfricanNeo_D
563	DRC_Rega	D49	0.991473	RK-2011_190308	AfricanNeo_D
564	DRC_Rega	D68	0.996133	RK-2011_190308	AfricanNeo_D
565	DRC_Rega	D83	0.994836	RK-2011_190308	AfricanNeo_D
566	DRC_Rega	D95	0.994712	RK-2011_190308	AfricanNeo_D
567	DRC_Ruanda	TM190	0.3438	SE-2209_191110	AfricanNeo_A
568	DRC_RundiHutu	296KIN	0.994493	TE-2567_201023_2019	AfricanNeo_C
569	DRC_Ruund	282KIN	0.994808	TE-2567_201023_2019	AfricanNeo_C
570	DRC_Sakata	078KKT	0.994352	TE-2567_201023_2019	AfricanNeo_C
571	DRC_Sakata	237MNG	0.994647	TE-2567_201023_2019	AfricanNeo_C
572	DRC_Sakata	251KIN	0.994807	TE-2567_201023_2019	AfricanNeo_C
573	DRC_Sakata	TM170	0.239	SE-2209_191110	AfricanNeo_A
574	DRC_Sakata	TM240	0.3795	SE-2209_191110	AfricanNeo_A
575	DRC_Sengele	TM281	0.99607	SE-2209_191110	AfricanNeo_A
576	DRC_Shi	295KIN	0.994578	TE-2567_201023_2019	AfricanNeo_C
577	DRC_Shi	C021	0.995895	SE-2209_191110	AfricanNeo_D
578	DRC_Shi	C034	0.996052	SE-2209_191110	AfricanNeo_D
579	DRC_Shi	C036	0.996058	SE-2209_191110	AfricanNeo_D
580	DRC_Shi	C043	0.995189	SE-2209_191110	AfricanNeo_D
581	DRC_Shi	C051	0.995365	SE-2209_191110	AfricanNeo_D
582	DRC_Shi	C054	0.996159	SE-2209_191110	AfricanNeo_D
583	DRC_Shi	C061	0.995777	SE-2209_191110	AfricanNeo_D
584	DRC_Shi	C064	0.996299	SE-2209_191110	AfricanNeo_D
585	DRC_Shi	C070	0.995987	SE-2209_191110	AfricanNeo_D
586	DRC_Shi	C071	0.99522	SE-2209_191110	AfricanNeo_D
587	DRC_Shi	C075	0.995912	SE-2209_191110	AfricanNeo_D
588	DRC_Shi	C082	0.996123	SE-2209_191110	AfricanNeo_D
589	DRC_Shi	C089	0.996122	SE-2209_191110	AfricanNeo_D
590	DRC_Shi	C094	0.996158	SE-2209_191110	AfricanNeo_D
591	DRC_Shi	C104	0.995343	SE-2209_191110	AfricanNeo_D
592	DRC_Shi	C106	0.995772	SE-2209_191110	AfricanNeo_D
593	DRC_Shi	C107	0.996152	SE-2209_191110	AfricanNeo_D
594	DRC_Shi	C112	0.996168	SE-2209_191110	AfricanNeo_D
595	DRC_Shi	C114	0.996113	SE-2209_191110	AfricanNeo_D
596	DRC_Shi	C115	0.995745	SE-2209_191110	AfricanNeo_D
597	DRC_Shi	C117	0.99602	SE-2209_191110	AfricanNeo_D
598	DRC_Shi	C118	0.99625	SE-2209_191110	AfricanNeo_D
599	DRC_Shi	C98	0.995791	SE-2209_191110	AfricanNeo_D
600	DRC_Shi	D1	0.996094	RK-2011_190308	AfricanNeo_D
601	DRC_Shi	D100	0.9884	RK-2011_190308	AfricanNeo_D
602	DRC_Shi	D101	0.995974	SE-2209_191110	AfricanNeo_D
603	DRC_Shi	D102	0.99578	SE-2209_191110	AfricanNeo_D
604	DRC_Shi	D103	0.99628	SE-2209_191110	AfricanNeo_D
605	DRC_Shi	D108	0.995891	SE-2209_191110	AfricanNeo_D
606	DRC_Shi	D109	0.99601	SE-2209_191110	AfricanNeo_D
607	DRC_Shi	D110	0.995994	SE-2209_191110	AfricanNeo_D
608	DRC_Shi	D111	0.995759	SE-2209_191110	AfricanNeo_D
609	DRC_Shi	D112	0.996276	SE-2209_191110	AfricanNeo_D
610	DRC_Shi	D113	0.996111	SE-2209_191110	AfricanNeo_D
611	DRC_Shi	D116	0.996045	SE-2209_191110	AfricanNeo_D
612	DRC_Shi	D117	0.995767	SE-2209_191110	AfricanNeo_D
613	DRC_Shi	D118	0.995492	SE-2209_191110	AfricanNeo_D
614	DRC_Shi	D12	0.994992	RK-2011_190308	AfricanNeo_D
615	DRC_Shi	D121	0.995878	SE-2209_191110	AfricanNeo_D
616	DRC_Shi	D122	0.995729	SE-2209_191110	AfricanNeo_D
617	DRC_Shi	D123	0.991563	RK-2011_190308	AfricanNeo_D
618	DRC_Shi	D124	0.996142	SE-2209_191110	AfricanNeo_D
619	DRC_Shi	D125	0.995956	SE-2209_191110	AfricanNeo_D
620	DRC_Shi	D128	0.995888	SE-2209_191110	AfricanNeo_D
621	DRC_Shi	D129	0.995877	SE-2209_191110	AfricanNeo_D
622	DRC_Shi	D13	0.98016	RK-2011_190308	AfricanNeo_D
623	DRC_Shi	D131	0.995688	SE-2209_191110	AfricanNeo_D
624	DRC_Shi	D137	0.996178	SE-2209_191110	AfricanNeo_D
625	DRC_Shi	D145	0.996123	SE-2209_191110	AfricanNeo_D
626	DRC_Shi	D146	0.99544	SE-2209_191110	AfricanNeo_D
627	DRC_Shi	D150	0.99557	SE-2209_191110	AfricanNeo_D
628	DRC_Shi	D151	0.995425	SE-2209_191110	AfricanNeo_D
629	DRC_Shi	D152	0.99578	SE-2209_191110	AfricanNeo_D
630	DRC_Shi	D153	0.994923	SE-2209_191110	AfricanNeo_D
631	DRC_Shi	D155	0.995915	RK-2011_190308	AfricanNeo_D
632	DRC_Shi	D157	0.996206	SE-2209_191110	AfricanNeo_D
633	DRC_Shi	D158	0.995936	SE-2209_191110	AfricanNeo_D
634	DRC_Shi	D16	0.98569	RK-2011_190308	AfricanNeo_D
635	DRC_Shi	D161	0.995867	SE-2209_191110	AfricanNeo_D
636	DRC_Shi	D162	0.995003	SE-2209_191110	AfricanNeo_D
637	DRC_Shi	D165	0.996132	SE-2209_191110	AfricanNeo_D
638	DRC_Shi	D166	0.995648	SE-2209_191110	AfricanNeo_D
639	DRC_Shi	D168	0.996008	SE-2209_191110	AfricanNeo_D
640	DRC_Shi	D169	0.996005	SE-2209_191110	AfricanNeo_D
641	DRC_Shi	D17	0.995461	RK-2011_190308	AfricanNeo_D
642	DRC_Shi	D170	0.994817	SE-2209_191110	AfricanNeo_D
643	DRC_Shi	D171	0.996227	SE-2209_191110	AfricanNeo_D
644	DRC_Shi	D172	0.996022	SE-2209_191110	AfricanNeo_D
645	DRC_Shi	D173	0.995999	SE-2209_191110	AfricanNeo_D
646	DRC_Shi	D174	0.995771	SE-2209_191110	AfricanNeo_D
647	DRC_Shi	D175	0.995545	SE-2209_191110	AfricanNeo_D
648	DRC_Shi	D176	0.995892	SE-2209_191110	AfricanNeo_D
649	DRC_Shi	D177	0.995652	SE-2209_191110	AfricanNeo_D
650	DRC_Shi	D178	0.995214	SE-2209_191110	AfricanNeo_D
651	DRC_Shi	D179	0.995376	SE-2209_191110	AfricanNeo_D
652	DRC_Shi	D18	0.994211	RK-2011_190308	AfricanNeo_D
653	DRC_Shi	D183	0.996002	SE-2209_191110	AfricanNeo_D
654	DRC_Shi	D189	0.996054	SE-2209_191110	AfricanNeo_D
655	DRC_Shi	D24	0.994749	RK-2011_190308	AfricanNeo_D
656	DRC_Shi	D27	0.995911	RK-2011_190308	AfricanNeo_D
657	DRC_Shi	D29	0.995616	RK-2011_190308	AfricanNeo_D
658	DRC_Shi	D3	0.995182	RK-2011_190308	AfricanNeo_D
659	DRC_Shi	D30	0.995619	SE-2209_191110	AfricanNeo_D
660	DRC_Shi	D32	0.995139	RK-2011_190308	AfricanNeo_D
661	DRC_Shi	D33	0.996014	SE-2209_191110	AfricanNeo_D
662	DRC_Shi	D34	0.996117	SE-2209_191110	AfricanNeo_D
663	DRC_Shi	D35	0.995865	SE-2209_191110	AfricanNeo_D
664	DRC_Shi	D38	0.996143	SE-2209_191110	AfricanNeo_D
665	DRC_Shi	D39	0.996289	SE-2209_191110	AfricanNeo_D
666	DRC_Shi	D4	0.9352	RK-2011_190308	AfricanNeo_D
667	DRC_Shi	D41	0.995272	RK-2011_190308	AfricanNeo_D
668	DRC_Shi	D42	0.990683	RK-2011_190308	AfricanNeo_D
669	DRC_Shi	D43	0.995952	SE-2209_191110	AfricanNeo_D
670	DRC_Shi	D46	0.995645	SE-2209_191110	AfricanNeo_D
671	DRC_Shi	D47	0.996244	SE-2209_191110	AfricanNeo_D
672	DRC_Shi	D5	0.994845	RK-2011_190308	AfricanNeo_D
673	DRC_Shi	D50	0.994256	RK-2011_190308	AfricanNeo_D
674	DRC_Shi	D51	0.996069	SE-2209_191110	AfricanNeo_D
675	DRC_Shi	D52	0.996168	SE-2209_191110	AfricanNeo_D
676	DRC_Shi	D53	0.996129	RK-2011_190308	AfricanNeo_D
677	DRC_Shi	D54	0.995636	SE-2209_191110	AfricanNeo_D
678	DRC_Shi	D55	0.996015	SE-2209_191110	AfricanNeo_D
679	DRC_Shi	D59	0.995996	SE-2209_191110	AfricanNeo_D
680	DRC_Shi	D6	0.996101	RK-2011_190308	AfricanNeo_D
681	DRC_Shi	D60	0.995578	SE-2209_191110	AfricanNeo_D
682	DRC_Shi	D61	0.995434	SE-2209_191110	AfricanNeo_D
683	DRC_Shi	D62	0.995992	SE-2209_191110	AfricanNeo_D
684	DRC_Shi	D63	0.99607	SE-2209_191110	AfricanNeo_D
685	DRC_Shi	D65	0.99461	RK-2011_190308	AfricanNeo_D
686	DRC_Shi	D66	0.9835	RK-2011_190308	AfricanNeo_D
687	DRC_Shi	D69	0.995075	RK-2011_190308	AfricanNeo_D
688	DRC_Shi	D7	0.99534	RK-2011_190308	AfricanNeo_D
689	DRC_Shi	D72	0.995919	SE-2209_191110	AfricanNeo_D
690	DRC_Shi	D74	0.995983	RK-2011_190308	AfricanNeo_D
691	DRC_Shi	D75	0.996024	SE-2209_191110	AfricanNeo_D
692	DRC_Shi	D78	0.996295	SE-2209_191110	AfricanNeo_D
693	DRC_Shi	D79	0.993606	SE-2209_191110	AfricanNeo_D
694	DRC_Shi	D80	0.995762	RK-2011_190308	AfricanNeo_D
695	DRC_Shi	D81	0.996003	SE-2209_191110	AfricanNeo_D
696	DRC_Shi	D82	0.996096	SE-2209_191110	AfricanNeo_D
697	DRC_Shi	D84	0.996104	SE-2209_191110	AfricanNeo_D
698	DRC_Shi	D85	0.995934	SE-2209_191110	AfricanNeo_D
699	DRC_Shi	D88	0.99591	SE-2209_191110	AfricanNeo_D
700	DRC_Shi	D89	0.995639	SE-2209_191110	AfricanNeo_D
701	DRC_Shi	D9	0.993124	RK-2011_190308	AfricanNeo_D
702	DRC_Shi	D91	0.995866	SE-2209_191110	AfricanNeo_D
703	DRC_Shi	D92	0.995991	SE-2209_191110	AfricanNeo_D
704	DRC_Shi	D93	0.996157	SE-2209_191110	AfricanNeo_D
705	DRC_Shi	D94	0.995908	SE-2209_191110	AfricanNeo_D
706	DRC_Shi	D96	0.996081	SE-2209_191110	AfricanNeo_D
707	DRC_Shi	D97	0.995643	SE-2209_191110	AfricanNeo_D
708	DRC_Shi	D98	0.994904	SE-2209_191110	AfricanNeo_D
709	DRC_Shi	D99	0.995986	SE-2209_191110	AfricanNeo_D
710	DRC_Shi	TM157	0.993372	SE-2209_191110	AfricanNeo_A
711	DRC_Songe	TM254	0.993721	SE-2209_191110	AfricanNeo_A
712	DRC_Songe	TM283	0.98992	SE-2209_191110	AfricanNeo_A
713	DRC_Songe	TM293	0.99511	SE-2209_191110	AfricanNeo_A
714	DRC_Suku	023KKT	0.994199	TE-2567_201023_2019	AfricanNeo_C
715	DRC_Suku	299KIN	0.994534	TE-2567_201023_2019	AfricanNeo_C
716	DRC_Suku	TM229	0.993589	SE-2209_191110	AfricanNeo_A
717	DRC_Teke	291KIN	0.99306	TE-2567_201023_2019	AfricanNeo_C
718	DRC_Tetela	264KIN	0.993538	TE-2567_201023_2019	AfricanNeo_C
719	DRC_Tetela	TM162	0.995354	SE-2209_191110	AfricanNeo_A
720	DRC_Tetela	TM301	0.994857	SE-2209_191110	AfricanNeo_A
721	DRC_Wonk	047KKT	0.994462	TE-2567_201023_2019	AfricanNeo_C
722	DRC_Wonk	108IDF	0.99446	TE-2567_201023_2019	AfricanNeo_C
723	DRC_Wonk	243IDF	0.994125	TE-2567_201023_2019	AfricanNeo_C
724	DRC_Wonk	IDF113	0.995487	TE-2567_201023_2017	AfricanNeo_C
725	DRC_Yaka	276KIN	0.994504	TE-2567_201023_2019	AfricanNeo_C
726	DRC_Yaka	TM192	0.991556	SE-2209_191110	AfricanNeo_A
727	DRC_Yaka	TM208	0.992256	SE-2209_191110	AfricanNeo_A
728	DRC_Yaka	TM222	0.995898	SE-2209_191110	AfricanNeo_A
729	DRC_Yaka	TM292	0.995113	SE-2209_191110	AfricanNeo_A
730	DRC_Yans	013KKT	0.994218	TE-2567_201023_2019	AfricanNeo_C
731	DRC_Yans	018KKT	0.993408	TE-2567_201023_2019	AfricanNeo_C
732	DRC_Yans	022KKT	0.994712	TE-2567_201023_2019	AfricanNeo_C
733	DRC_Yans	024KKT	0.994563	TE-2567_201023_2019	AfricanNeo_C
734	DRC_Yans	034KKT	0.993786	TE-2567_201023_2019	AfricanNeo_C
735	DRC_Yans	044KKT	0.994644	TE-2567_201023_2019	AfricanNeo_C
736	DRC_Yans	045KKT	0.993992	TE-2567_201023_2019	AfricanNeo_C
737	DRC_Yans	049KKT	0.993316	TE-2567_201023_2019	AfricanNeo_C
738	DRC_Yans	053KKT	0.994777	TE-2567_201023_2019	AfricanNeo_C
739	DRC_Yans	056KKT	0.994449	TE-2567_201023_2019	AfricanNeo_C
740	DRC_Yans	059KKT	0.994985	TE-2567_201023_2019	AfricanNeo_C
741	DRC_Yans	070KKT	0.994501	TE-2567_201023_2019	AfricanNeo_C
742	DRC_Yans	074KKT	0.994498	TE-2567_201023_2019	AfricanNeo_C
743	DRC_Yans	076KKT	0.99482	TE-2567_201023_2019	AfricanNeo_C
744	DRC_Yans	110IDF	0.993489	TE-2567_201023_2019	AfricanNeo_C
745	DRC_Yans	159MNG	0.994416	TE-2567_201023_2019	AfricanNeo_C
746	DRC_Yans	209MNG	0.99485	TE-2567_201023_2019	AfricanNeo_C
747	DRC_Yans	244IDF	0.990701	TE-2567_201023_2019	AfricanNeo_C
748	DRC_Yans	245IDF	0.994627	TE-2567_201023_2019	AfricanNeo_C
749	DRC_Yans	266KIN	0.994499	TE-2567_201023_2019	AfricanNeo_C
750	DRC_Yans	268KIN	0.99435	TE-2567_201023_2019	AfricanNeo_C
751	DRC_Yans	281KIN	0.994924	TE-2567_201023_2019	AfricanNeo_C
752	DRC_Yans	TM176	0.990992	SE-2209_191110	AfricanNeo_A
753	DRC_Yans	TM246	0.9764	SE-2209_191110	AfricanNeo_A
754	DRC_Yans	TM278	0.4427	SE-2209_191110	AfricanNeo_A
755	DRC_Yans	TM290	0.995057	SE-2209_191110	AfricanNeo_A
756	DRC_Yans	TM296	0.995434	SE-2209_191110	AfricanNeo_A
757	DRC_Yans	TM324	0.996193	SE-2209_191110	AfricanNeo_A
758	DRC_Yans	TM327	0.993495	SE-2209_191110	AfricanNeo_A
759	DRC_Yombe	257KIN	0.994577	TE-2567_201023_2019	AfricanNeo_C
760	DRC_Yombe	285KIN	0.994774	TE-2567_201023_2019	AfricanNeo_C
761	DRC_Yombe	286KIN	0.994301	TE-2567_201023_2019	AfricanNeo_C
762	DRC_Yombe	TM054	0.996058	SE-2209_191110	AfricanNeo_A
763	DRC_Yombe	TM107	0.996193	SE-2209_191110	AfricanNeo_A
764	DRC_Yombe	TM149	0.994336	SE-2209_191110	AfricanNeo_A
765	DRC_Yombe	TM197	0.995948	SE-2209_191110	AfricanNeo_A
766	DRC_Yombe	TM198	0.992942	SE-2209_191110	AfricanNeo_A
767	DRC_Yombe	TM219	0.995514	SE-2209_191110	AfricanNeo_A
768	DRC_Zimba	TM309	0.990757	SE-2209_191110	AfricanNeo_A
769	Lesotho_SothoSouthern	Sot03	0.996009	SE-2209_191110	AfricanNeo_A
770	Lesotho_SothoSouthern	Sot04	0.993734	SE-2209_191110	AfricanNeo_A
771	Lesotho_SothoSouthern	Sot07	0.995815	SE-2209_191110	AfricanNeo_A
772	Lesotho_SothoSouthern	Sot14	0.992139	SE-2209_191110	AfricanNeo_A
773	Lesotho_SothoSouthern	Sot26	0.995154	SE-2209_191110	AfricanNeo_A
774	Lesotho_SothoSouthern	Sot32	0.993482	SE-2209_191110	AfricanNeo_A
775	Lesotho_SothoSouthern	Sot35	0.995054	SE-2209_191110	AfricanNeo_A
776	Lesotho_SothoSouthern	Sot44	0.993964	SE-2209_191110	AfricanNeo_A
777	Mozambique_Chopi	moz023	0.6856	SE-2209_191110	AfricanNeo_A
778	Mozambique_Chopi	moz026	0.6199	SE-2209_191110	AfricanNeo_A
779	Mozambique_Chopi	moz045	0.7532	SE-2209_191110	AfricanNeo_A
780	Mozambique_Chopi	moz057	0.995315	SE-2209_191110	AfricanNeo_A
781	Mozambique_Chopi	moz058	0.99392	SE-2209_191110	AfricanNeo_A
782	Mozambique_Chopi	moz061	0.993216	SE-2209_191110	AfricanNeo_A
783	Mozambique_Chopi	moz074	0.991787	TI-2658_201112	AfricanNeo_A
784	Mozambique_Chuwabu	moz013	0.7705	SE-2209_191110	AfricanNeo_A
785	Mozambique_Chuwabu	moz019	0.96999	SE-2209_191110	AfricanNeo_A
786	Mozambique_Chuwabu	moz027	0.993185	SE-2209_191110	AfricanNeo_A
787	Mozambique_Chuwabu	moz044	0.996159	SE-2209_191110	AfricanNeo_A
788	Mozambique_Makhuwa	moz043	0.991771	SE-2209_191110	AfricanNeo_A
789	Mozambique_Ndau	moz040	0.4959	SE-2209_191110	AfricanNeo_A
790	Mozambique_Nhungwe	moz004	0.98878	SE-2209_191110	AfricanNeo_A
791	Mozambique_Nhungwe	moz030	0.98199	SE-2209_191110	AfricanNeo_A
792	Mozambique_Nhungwe	moz042	0.990253	SE-2209_191110	AfricanNeo_A
793	Mozambique_Ronga	moz010	0.990479	SE-2209_191110	AfricanNeo_A
794	Mozambique_Ronga	moz021	0.6181	SE-2209_191110	AfricanNeo_A
795	Mozambique_Ronga	moz028	0.9848	SE-2209_191110	AfricanNeo_A
796	Mozambique_Sena	moz015	0.98889	SE-2209_191110	AfricanNeo_A
797	Mozambique_TongaMoz	moz017	0.9539	SE-2209_191110	AfricanNeo_A
798	Mozambique_TongaMoz	moz054	0.6236	SE-2209_191110	AfricanNeo_A
799	Mozambique_TongaMoz	moz062	0.992842	SE-2209_191110	AfricanNeo_A
800	Mozambique_TongaMoz	moz065	0.96676	SE-2209_191110	AfricanNeo_A
801	Mozambique_Tsonga	moz007	0.98196	SE-2209_191110	AfricanNeo_A
802	Mozambique_Tsonga	moz009	0.995066	SE-2209_191110	AfricanNeo_A
803	Mozambique_Tsonga	moz022	0.98511	SE-2209_191110	AfricanNeo_A
804	Mozambique_Tsonga	moz032	0.995245	SE-2209_191110	AfricanNeo_A
805	Mozambique_Tsonga	moz034	0.995154	SE-2209_191110	AfricanNeo_A
806	Mozambique_Tsonga	moz048	0.996102	SE-2209_191110	AfricanNeo_A
807	Mozambique_Tsonga	moz050	0.98084	SE-2209_191110	AfricanNeo_A
808	Mozambique_Tswa	moz025	0.993471	SE-2209_191110	AfricanNeo_A
809	Mozambique_Tswa	moz046	0.98498	SE-2209_191110	AfricanNeo_A
810	Mozambique_Tswa	moz056	0.993556	SE-2209_191110	AfricanNeo_A
811	Mozambique_Tswa	moz060	0.99395	SE-2209_191110	AfricanNeo_A
812	Mozambique_Tswa	moz064	0.4636	SE-2209_191110	AfricanNeo_A
813	Namibia_Damara	DA018	0.995702	SE-2209_191110	AfricanNeo_A
814	Namibia_Damara	DA029	0.995734	SE-2209_191110	AfricanNeo_A
815	Namibia_Damara	DA050	0.98887	SE-2209_191110	AfricanNeo_A
816	Namibia_Damara	DA052	0.994504	SE-2209_191110	AfricanNeo_A
817	Namibia_Damara	DA058	0.995556	SE-2209_191110	AfricanNeo_A
818	Namibia_Damara	DA062	0.992164	SE-2209_191110	AfricanNeo_A
819	Namibia_Damara	DA068	0.994508	SE-2209_191110	AfricanNeo_A
820	Namibia_Damara	DA071	0.92225	SE-2209_191110	AfricanNeo_A
821	Namibia_Damara	DA077	0.995578	SE-2209_191110	AfricanNeo_A
822	Namibia_Damara	DA078	0.99531	SE-2209_191110	AfricanNeo_A
823	Namibia_Damara	DA079	0.995088	SE-2209_191110	AfricanNeo_A
824	Namibia_Damara	DA089	0.995835	SE-2209_191110	AfricanNeo_A
825	Namibia_Damara	DA090	0.99479	SE-2209_191110	AfricanNeo_A
826	Namibia_Damara	DA093	0.996054	SE-2209_191110	AfricanNeo_A
827	Namibia_Damara	DA099	0.991567	SE-2209_191110	AfricanNeo_A
828	Namibia_Damara	DA100	0.992163	SE-2209_191110	AfricanNeo_A
829	Namibia_Damara	DA101	0.995654	SE-2209_191110	AfricanNeo_A
830	Namibia_Damara	DA104	0.994043	SE-2209_191110	AfricanNeo_A
831	Namibia_Damara	DA106	0.992898	SE-2209_191110	AfricanNeo_A
832	Namibia_Damara	DA107	0.98513	TI-2658_201112	AfricanNeo_A
833	Namibia_Damara	DA108	0.995434	SE-2209_191110	AfricanNeo_A
834	Namibia_Damara	DA109	0.993975	SE-2209_191110	AfricanNeo_A
835	Namibia_Damara	DA111	0.994591	SE-2209_191110	AfricanNeo_A
836	Namibia_Herero	LD130	0.991925	TI-2658_201112	AfricanNeo_A
837	Namibia_Herero	LD132	0.994433	TI-2658_201112	AfricanNeo_A
838	Namibia_Herero	LD135	0.993642	TI-2658_201112	AfricanNeo_A
839	Namibia_Herero	LD146	0.99481	TI-2658_201112	AfricanNeo_A
840	Namibia_Herero	LD147-SWB	0.994114	TI-2658_201112	AfricanNeo_A
841	Namibia_Herero	LD148-SWB	0.994945	TI-2658_201112	AfricanNeo_A
842	Namibia_Herero	LD149-SWB	0.994039	TI-2658_201112	AfricanNeo_A
843	Namibia_Herero	LD150-SWB	0.994776	TI-2658_201112	AfricanNeo_A
844	Namibia_Herero	LD151-SWB	0.994742	TI-2658_201112	AfricanNeo_A
845	Namibia_Herero	LD152	0.91336	TI-2658_201112	AfricanNeo_A
846	Namibia_Herero	LD153	0.994542	TI-2658_201112	AfricanNeo_A
847	Namibia_Herero	LD156-SWB	0.994426	TI-2658_201112	AfricanNeo_A
848	Namibia_Herero	LD157	0.7808	TI-2658_201112	AfricanNeo_A
849	Namibia_Herero	LD159-SWB	0.994745	TI-2658_201112	AfricanNeo_A
850	Namibia_Herero	LD161	0.993796	TI-2658_201112	AfricanNeo_A
851	Namibia_Herero	LD162	0.994906	TI-2658_201112	AfricanNeo_A
852	Namibia_Herero	LD163	0.994874	TI-2658_201112	AfricanNeo_A
853	Namibia_Herero	LD164	0.994406	TI-2658_201112	AfricanNeo_A
854	Namibia_Herero	LD165	0.994415	TI-2658_201112	AfricanNeo_A
855	Namibia_Herero	LD168-SWB	0.994393	TI-2658_201112	AfricanNeo_A
856	Namibia_Herero	LD179-SWB	0.994726	TI-2658_201112	AfricanNeo_A
857	Namibia_Herero	LD183-SWB	0.994826	TI-2658_201112	AfricanNeo_A
858	Namibia_Herero	LD185-SWB	0.993543	TI-2658_201112	AfricanNeo_A
859	Namibia_Herero	LD195-SWB	0.993961	TI-2658_201112	AfricanNeo_A
860	Namibia_Himba	Hi016	0.992804	TI-2658_201112	AfricanNeo_A
861	Namibia_Himba	Hi06	0.97982	SE-2209_191110	AfricanNeo_A
862	Namibia_Himba	Hi11	0.996061	SE-2209_191110	AfricanNeo_A
863	Namibia_Himba	Hi12	0.995594	SE-2209_191110	AfricanNeo_A
864	Namibia_Himba	Hi15	0.996316	SE-2209_191110	AfricanNeo_A
865	Namibia_Himba	Hi17	0.995976	SE-2209_191110	AfricanNeo_A
866	Namibia_Himba	Hi22	0.96175	SE-2209_191110	AfricanNeo_A
867	Namibia_Himba	Hi26	0.996048	SE-2209_191110	AfricanNeo_A
868	Namibia_Himba	Hi27	0.994491	SE-2209_191110	AfricanNeo_A
869	Namibia_Himba	Hi28	0.99481	SE-2209_191110	AfricanNeo_A
870	Namibia_Himba	Hi30	0.995575	SE-2209_191110	AfricanNeo_A
871	Namibia_Himba	Hi32	0.994962	SE-2209_191110	AfricanNeo_A
872	Namibia_Himba	Hi34	0.991378	SE-2209_191110	AfricanNeo_A
873	Namibia_Himba	Hi36	0.995667	SE-2209_191110	AfricanNeo_A
874	Namibia_Himba	Hi40	0.995898	SE-2209_191110	AfricanNeo_A
875	Namibia_Himba	Hi41	0.996086	SE-2209_191110	AfricanNeo_A
876	Namibia_Himba	Hi42	0.9832	SE-2209_191110	AfricanNeo_A
877	Namibia_Himba	Hi44	0.995151	SE-2209_191110	AfricanNeo_A
878	Namibia_Himba	Hi45	0.995984	SE-2209_191110	AfricanNeo_A
879	Namibia_Himba	Hi46	0.995943	SE-2209_191110	AfricanNeo_A
880	Namibia_Himba	Hi47	0.994362	SE-2209_191110	AfricanNeo_A
881	Namibia_Himba	Hi49	0.6793	SE-2209_191110	AfricanNeo_A
882	Namibia_Himba	Hi50	0.996077	SE-2209_191110	AfricanNeo_A
883	Namibia_Kgalagadi	SK008	0.993434	TI-2658_201112	AfricanNeo_A
884	Namibia_Kgalagadi	SK013	0.6031	TI-2658_201112	AfricanNeo_A
885	Namibia_Kgalagadi	SK014	0.994537	TI-2658_201112	AfricanNeo_A
886	Namibia_Kgalagadi	SK015	0.993976	TI-2658_201112	AfricanNeo_A
887	Namibia_Kgalagadi	SK021	0.3431	TI-2658_201112	AfricanNeo_A
888	Namibia_Kgalagadi	SK047	0.99407	TI-2658_201112	AfricanNeo_A
889	Namibia_Kgalagadi	SK059	0.993223	TI-2658_201112	AfricanNeo_A
890	Namibia_Kgalagadi	SK067	0.994254	TI-2658_201112	AfricanNeo_A
891	Namibia_Kgalagadi	SK068	0.994423	TI-2658_201112	AfricanNeo_A
892	Namibia_Kgalagadi	SK094	0.99402	TI-2658_201112	AfricanNeo_A
893	Namibia_Nama	NA04	0.994155	TI-2658_201112	AfricanNeo_A
894	Namibia_Nama	NA11	0.993091	TI-2658_201112	AfricanNeo_A
895	Namibia_Nama	NA20	0.994229	TI-2658_201112	AfricanNeo_A
896	Namibia_Nama	NA21	0.991215	TI-2658_201112	AfricanNeo_A
897	Namibia_Nama	NA22	0.992194	TI-2658_201112	AfricanNeo_A
898	Namibia_Nama	NA26-KS	0.995116	SE-2209_191110	AfricanNeo_A
899	Namibia_Nama	NA30	0.992534	TI-2658_201112	AfricanNeo_A
900	Namibia_Nama	NA32	0.99374	TI-2658_201112	AfricanNeo_A
901	Namibia_Nama	NA36	0.993936	TI-2658_201112	AfricanNeo_A
902	Namibia_Nama	NA38	0.994358	TI-2658_201112	AfricanNeo_A
903	Namibia_Nama	NA41	0.993814	TI-2658_201112	AfricanNeo_A
904	Namibia_Nama	NA42	0.994474	TI-2658_201112	AfricanNeo_A
905	Namibia_Nama	NA43	0.993624	TI-2658_201112	AfricanNeo_A
906	Namibia_Nama	NA47	0.994041	TI-2658_201112	AfricanNeo_A
907	Namibia_Nama	NA56	0.994371	TI-2658_201112	AfricanNeo_A
908	Namibia_Nama	NA60	0.98874	TI-2658_201112	AfricanNeo_A
909	Namibia_TsumkweKung	JR223	0.993252	TI-2658_201112	AfricanNeo_A
910	Namibia_TsumkweKung	JR23	0.98644	TI-2658_201112	AfricanNeo_A
911	Namibia_TsumkweKung	JR301	0.994408	TI-2658_201112	AfricanNeo_A
912	Namibia_TsumkweKung	JR304	0.994431	TI-2658_201112	AfricanNeo_A
913	Namibia_TsumkweKung	JR38	0.992848	TI-2658_201112	AfricanNeo_A
914	Namibia_TsumkweKung	JR396	0.993998	TI-2658_201112	AfricanNeo_A
915	Namibia_TsumkweKung	JR401	0.994065	TI-2658_201112	AfricanNeo_A
916	Namibia_TsumkweKung	JR46	0.99251	TI-2658_201112	AfricanNeo_A
917	Namibia_TsumkweKung	JR52	0.993671	TI-2658_201112	AfricanNeo_A
918	Namibia_TsumkweKung	JR63	0.993944	TI-2658_201112	AfricanNeo_A
919	Namibia_TsumkweKung	JR77	0.994036	TI-2658_201112	AfricanNeo_A
920	Namibia_Wambo	OV004	0.99599	SE-2209_191110	AfricanNeo_A
921	Namibia_Wambo	OV083	0.991314	TI-2658_201112	AfricanNeo_A
922	Namibia_Wambo	OV100	0.993253	SE-2209_191110	AfricanNeo_A
923	Namibia_Wambo	OV102	0.995179	SE-2209_191110	AfricanNeo_A
924	Namibia_Wambo	OV104	0.995313	SE-2209_191110	AfricanNeo_A
925	Namibia_Wambo	OV106	0.994456	SE-2209_191110	AfricanNeo_A
926	Namibia_Wambo	OV109	0.996064	SE-2209_191110	AfricanNeo_A
927	Namibia_Wambo	OV114	0.995623	SE-2209_191110	AfricanNeo_A
928	Namibia_Wambo	OV24	0.995197	SE-2209_191110	AfricanNeo_A
929	Namibia_Wambo	OV26	0.995063	SE-2209_191110	AfricanNeo_A
930	Namibia_Wambo	OV28	0.995937	SE-2209_191110	AfricanNeo_A
931	Namibia_Wambo	OV46	0.995805	SE-2209_191110	AfricanNeo_A
932	Namibia_Wambo	OV49	0.995277	SE-2209_191110	AfricanNeo_A
933	Namibia_Wambo	OV51	0.993007	SE-2209_191110	AfricanNeo_A
934	Namibia_Wambo	OV55	0.995813	SE-2209_191110	AfricanNeo_A
935	Namibia_Wambo	OV57	0.99536	SE-2209_191110	AfricanNeo_A
936	Namibia_Wambo	OV60	0.92674	SE-2209_191110	AfricanNeo_A
937	Namibia_Wambo	OV63	0.994969	SE-2209_191110	AfricanNeo_A
938	Namibia_Wambo	OV68	0.994992	SE-2209_191110	AfricanNeo_A
939	Namibia_Wambo	OV72	0.992155	SE-2209_191110	AfricanNeo_A
940	Namibia_Wambo	OV74	0.995017	SE-2209_191110	AfricanNeo_A
941	Namibia_Wambo	OV91	0.995401	SE-2209_191110	AfricanNeo_A
942	Namibia_Wambo	OV99	0.996065	SE-2209_191110	AfricanNeo_A
943	Rwanda_Nkore	WB100	0.990071	SE-2209_191110	AfricanNeo_A
944	Rwanda_Nkore	WB101	0.990014	SE-2209_191110	AfricanNeo_A
945	Rwanda_Nkore	WB105	0.992634	SE-2209_191110	AfricanNeo_A
946	Rwanda_Nkore	WB112	0.995472	SE-2209_191110	AfricanNeo_A
947	Rwanda_Nkore	WB114	0.995735	SE-2209_191110	AfricanNeo_A
948	Rwanda_Nkore	WB116	0.995183	SE-2209_191110	AfricanNeo_A
949	Rwanda_Nkore	WB120	0.995197	SE-2209_191110	AfricanNeo_A
950	Rwanda_Nkore	WB127	0.995882	SE-2209_191110	AfricanNeo_A
951	Rwanda_Nkore	WB132	0.996083	SE-2209_191110	AfricanNeo_A
952	Rwanda_Nkore	WB137	0.994945	SE-2209_191110	AfricanNeo_A
953	Rwanda_Nkore	WB148	0.2781	SE-2209_191110	AfricanNeo_A
954	Rwanda_Nkore	WB158	0.995867	SE-2209_191110	AfricanNeo_A
955	Rwanda_Nkore	WB178	0.994118	SE-2209_191110	AfricanNeo_A
956	Rwanda_Nkore	WB181	0.995091	SE-2209_191110	AfricanNeo_A
957	Rwanda_Nkore	WB186	0.995995	SE-2209_191110	AfricanNeo_A
958	Rwanda_Nkore	WB211	0.994197	SE-2209_191110	AfricanNeo_A
959	Rwanda_Nkore	WB218	0.995446	SE-2209_191110	AfricanNeo_A
960	Rwanda_Nkore	WB238	0.994287	SE-2209_191110	AfricanNeo_A
961	Rwanda_Nkore	WB67	0.7349	SE-2209_191110	AfricanNeo_A
962	Rwanda_Nkore	WB92	0.993946	SE-2209_191110	AfricanNeo_A
963	Rwanda_Nkore	WB93	0.94776	SE-2209_191110	AfricanNeo_A
964	Rwanda_Nkore	WB95	0.995704	SE-2209_191110	AfricanNeo_A
965	Rwanda_Nkore	WB97	0.98625	SE-2209_191110	AfricanNeo_A
966	Rwanda_Nkore	WB98	0.995831	SE-2209_191110	AfricanNeo_A
967	Rwanda_Nkore	WB99	0.995094	SE-2209_191110	AfricanNeo_A
968	SouthAfrica_Bhaca	KZU019	0.995773	SE-2209_191110	AfricanNeo_A
969	SouthAfrica_Bhaca	KZU020	0.996064	SE-2209_191110	AfricanNeo_A
970	SouthAfrica_Bhaca	KZU088	0.995872	SE-2209_191110	AfricanNeo_A
971	SouthAfrica_Bhaca	KZU090	0.99594	SE-2209_191110	AfricanNeo_A
972	SouthAfrica_Bhaca	KZU123	0.993545	SE-2209_191110	AfricanNeo_A
973	SouthAfrica_Bhaca	KZU124	0.995589	SE-2209_191110	AfricanNeo_A
974	SouthAfrica_Bhaca	KZU125	0.995197	SE-2209_191110	AfricanNeo_A
975	SouthAfrica_Bhaca	KZU126	0.99583	SE-2209_191110	AfricanNeo_A
976	SouthAfrica_Bhaca	KZU128	0.996037	SE-2209_191110	AfricanNeo_A
977	SouthAfrica_Bhaca	KZU136	0.993994	SE-2209_191110	AfricanNeo_A
978	SouthAfrica_Bhaca	KZU139	0.995966	SE-2209_191110	AfricanNeo_A
979	SouthAfrica_Bhaca	KZU146	0.995844	SE-2209_191110	AfricanNeo_A
980	SouthAfrica_Bhaca	KZU152	0.995853	SE-2209_191110	AfricanNeo_A
981	SouthAfrica_Coloured	CC09-CAC	0.994385	TI-2658_201112	AfricanNeo_A
982	SouthAfrica_Coloured	CL012	0.994679	TI-2658_201112	AfricanNeo_A
983	SouthAfrica_Coloured	CL057	0.994594	TI-2658_201112	AfricanNeo_A
984	SouthAfrica_Coloured	CL069	0.994473	TI-2658_201112	AfricanNeo_A
985	SouthAfrica_Coloured	CL124	0.994289	TI-2658_201112	AfricanNeo_A
986	SouthAfrica_Coloured	CL222	0.993747	TI-2658_201112	AfricanNeo_A
987	SouthAfrica_Coloured	KHO009	0.994075	TI-2658_201112	AfricanNeo_A
988	SouthAfrica_Coloured	KHO010	0.993978	TI-2658_201112	AfricanNeo_A
989	SouthAfrica_Coloured	KHO048	0.994163	TI-2658_201112	AfricanNeo_A
990	SouthAfrica_Coloured	KHO058	0.99379	TI-2658_201112	AfricanNeo_A
991	SouthAfrica_Coloured	KHO060	0.994055	TI-2658_201112	AfricanNeo_A
992	SouthAfrica_Coloured	KHO071	0.994129	TI-2658_201112	AfricanNeo_A
993	SouthAfrica_ColouredColesberg	CL026-COL	0.995739	SE-2209_191110	AfricanNeo_A
994	SouthAfrica_ColouredColesberg	CL030-COL	0.99616	SE-2209_191110	AfricanNeo_A
995	SouthAfrica_ColouredColesberg	CL032-COL	0.995332	SE-2209_191110	AfricanNeo_A
996	SouthAfrica_ColouredColesberg	CL034-COL	0.996183	SE-2209_191110	AfricanNeo_A
997	SouthAfrica_ColouredColesberg	CL058-COL	0.996046	SE-2209_191110	AfricanNeo_A
998	SouthAfrica_ColouredColesberg	CL059-COL	0.993359	SE-2209_191110	AfricanNeo_A
999	SouthAfrica_ColouredColesberg	CL065-COL	0.995835	SE-2209_191110	AfricanNeo_A
1000	SouthAfrica_ColouredColesberg	CL085-COL	0.995215	SE-2209_191110	AfricanNeo_A
1001	SouthAfrica_ColouredColesberg	CL086-COL	0.995616	SE-2209_191110	AfricanNeo_A
1002	SouthAfrica_ColouredColesberg	CL087-COL	0.995627	SE-2209_191110	AfricanNeo_A
1003	SouthAfrica_ColouredColesberg	CL094-COL	0.995852	SE-2209_191110	AfricanNeo_A
1004	SouthAfrica_ColouredColesberg	CL101-COL	0.990827	SE-2209_191110	AfricanNeo_A
1005	SouthAfrica_ColouredColesberg	CL103-COL	0.992499	SE-2209_191110	AfricanNeo_A
1006	SouthAfrica_ColouredColesberg	CL131-COL	0.995515	SE-2209_191110	AfricanNeo_A
1007	SouthAfrica_ColouredWellington	CC10-CAC	0.995792	SE-2209_191110	AfricanNeo_A
1008	SouthAfrica_ColouredWellington	CC11-CAC	0.995879	SE-2209_191110	AfricanNeo_A
1009	SouthAfrica_ColouredWellington	CC12-CAC	0.99526	SE-2209_191110	AfricanNeo_A
1010	SouthAfrica_ColouredWellington	CC13-CAC	0.995983	SE-2209_191110	AfricanNeo_A
1011	SouthAfrica_ColouredWellington	CC14-CAC	0.995777	SE-2209_191110	AfricanNeo_A
1012	SouthAfrica_ColouredWellington	CC15-CAC	0.995956	SE-2209_191110	AfricanNeo_A
1013	SouthAfrica_ColouredWellington	CC16-CAC	0.996115	SE-2209_191110	AfricanNeo_A
1014	SouthAfrica_ColouredWellington	CC17-CAC	0.995586	SE-2209_191110	AfricanNeo_A
1015	SouthAfrica_ColouredWellington	CC18-CAC	0.996055	SE-2209_191110	AfricanNeo_A
1016	SouthAfrica_ColouredWellington	CC19-CAC	0.994647	SE-2209_191110	AfricanNeo_A
1017	SouthAfrica_ColouredWellington	CC20-CAC	0.996049	SE-2209_191110	AfricanNeo_A
1018	SouthAfrica_ColouredWellington	CC21-CAC	0.995918	SE-2209_191110	AfricanNeo_A
1019	SouthAfrica_ColouredWellington	CC22-CAC	0.996006	SE-2209_191110	AfricanNeo_A
1020	SouthAfrica_ColouredWellington	CC23-CAC	0.995763	SE-2209_191110	AfricanNeo_A
1021	SouthAfrica_ColouredWellington	CC24-CAC	0.995676	SE-2209_191110	AfricanNeo_A
1022	SouthAfrica_ColouredWellington	CC25-CAC	0.995707	SE-2209_191110	AfricanNeo_A
1023	SouthAfrica_ColouredWellington	CC26-CAC	0.995156	SE-2209_191110	AfricanNeo_A
1024	SouthAfrica_ColouredWellington	CC27-CAC	0.995668	SE-2209_191110	AfricanNeo_A
1025	SouthAfrica_ColouredWellington	CC28-CAC	0.996077	SE-2209_191110	AfricanNeo_A
1026	SouthAfrica_HLUBI	KZU117	0.995007	SE-2209_191110	AfricanNeo_A
1027	SouthAfrica_HLUBI	KZU132	0.995202	SE-2209_191110	AfricanNeo_A
1028	SouthAfrica_HLUBI	KZU156	0.993962	SE-2209_191110	AfricanNeo_A
1029	SouthAfrica_Karretjie	CL001-KAR	0.990189	SE-2209_191110	AfricanNeo_A
1030	SouthAfrica_Karretjie	CL003-KAR	0.994285	SE-2209_191110	AfricanNeo_A
1031	SouthAfrica_Karretjie	CL004-KAR	0.992832	SE-2209_191110	AfricanNeo_A
1032	SouthAfrica_Karretjie	CL011-KAR	0.995889	SE-2209_191110	AfricanNeo_A
1033	SouthAfrica_Karretjie	CL015-KAR	0.995422	SE-2209_191110	AfricanNeo_A
1034	SouthAfrica_Karretjie	CL021-KAR	0.995042	SE-2209_191110	AfricanNeo_A
1035	SouthAfrica_Karretjie	CL023-KAR	0.995588	SE-2209_191110	AfricanNeo_A
1036	SouthAfrica_Karretjie	CL107-KAR	0.995363	SE-2209_191110	AfricanNeo_A
1037	SouthAfrica_Karretjie	CL115-KAR	0.995707	SE-2209_191110	AfricanNeo_A
1038	SouthAfrica_Karretjie	CL119-KAR	0.99575	SE-2209_191110	AfricanNeo_A
1039	SouthAfrica_Khomani	KHO003	0.994854	SE-2209_191110	AfricanNeo_A
1040	SouthAfrica_Khomani	KHO005	0.993089	TI-2658_201112	AfricanNeo_A
1041	SouthAfrica_Khomani	KHO006	0.99549	SE-2209_191110	AfricanNeo_A
1042	SouthAfrica_Khomani	KHO011	0.9938	SE-2209_191110	AfricanNeo_A
1043	SouthAfrica_Khomani	KHO016	0.993288	TI-2658_201112	AfricanNeo_A
1044	SouthAfrica_Khomani	KHO020	0.994674	TI-2658_201112	AfricanNeo_A
1045	SouthAfrica_Khomani	KHO022	0.994746	TI-2658_201112	AfricanNeo_A
1046	SouthAfrica_Khomani	KHO024	0.994626	TI-2658_201112	AfricanNeo_A
1047	SouthAfrica_Khomani	KHO025	0.994407	TI-2658_201112	AfricanNeo_A
1048	SouthAfrica_Khomani	KHO028	0.99419	TI-2658_201112	AfricanNeo_A
1049	SouthAfrica_Khomani	KHO041	0.995825	SE-2209_191110	AfricanNeo_A
1050	SouthAfrica_Khomani	KHO042	0.993777	TI-2658_201112	AfricanNeo_A
1051	SouthAfrica_Khomani	KHO043	0.994583	TI-2658_201112	AfricanNeo_A
1052	SouthAfrica_Khomani	KHO052	0.995804	SE-2209_191110	AfricanNeo_A
1053	SouthAfrica_Khomani	KHO056	0.995551	SE-2209_191110	AfricanNeo_A
1054	SouthAfrica_Khomani	KHO061	0.995439	SE-2209_191110	AfricanNeo_A
1055	SouthAfrica_Khomani	KHO066	0.995838	SE-2209_191110	AfricanNeo_A
1056	SouthAfrica_Khomani	KHO069	0.995197	SE-2209_191110	AfricanNeo_A
1057	SouthAfrica_Khomani	KHO070	0.99428	SE-2209_191110	AfricanNeo_A
1058	SouthAfrica_Khomani	KHO072	0.994079	SE-2209_191110	AfricanNeo_A
1059	SouthAfrica_Khomani	KHO073	0.994635	SE-2209_191110	AfricanNeo_A
1060	SouthAfrica_Khomani	KHO076	0.995473	SE-2209_191110	AfricanNeo_A
1061	SouthAfrica_Khomani	KHO079	0.995596	SE-2209_191110	AfricanNeo_A
1062	SouthAfrica_Khomani	KHO080	0.995658	SE-2209_191110	AfricanNeo_A
1063	SouthAfrica_Khomani	KHO081	0.994089	TI-2658_201112	AfricanNeo_A
1064	SouthAfrica_Khomani	KHO087	0.995474	SE-2209_191110	AfricanNeo_A
1065	SouthAfrica_Khomani	KHO088	0.995822	SE-2209_191110	AfricanNeo_A
1066	SouthAfrica_Khomani	KHO089	0.995588	SE-2209_191110	AfricanNeo_A
1067	SouthAfrica_Khomani	KHO094	0.99377	TI-2658_201112	AfricanNeo_A
1068	SouthAfrica_Khomani	KHO096	0.993948	SE-2209_191110	AfricanNeo_A
1069	SouthAfrica_Khomani	KHO101	0.994884	SE-2209_191110	AfricanNeo_A
1070	SouthAfrica_Khomani	KHO102	0.995083	SE-2209_191110	AfricanNeo_A
1071	SouthAfrica_Mputhi	KZU134	0.995806	SE-2209_191110	AfricanNeo_A
1072	SouthAfrica_Mputhi	KZU147	0.995042	SE-2209_191110	AfricanNeo_A
1073	SouthAfrica_Mputhi	KZU149	0.994639	SE-2209_191110	AfricanNeo_A
1074	SouthAfrica_Ndebele	Nde10	0.993922	SE-2209_191110	AfricanNeo_A
1075	SouthAfrica_Ndebele	Nde11	0.995755	SE-2209_191110	AfricanNeo_A
1076	SouthAfrica_Ndebele	Nde12	0.99593	SE-2209_191110	AfricanNeo_A
1077	SouthAfrica_Ndebele	Nde13	0.990779	SE-2209_191110	AfricanNeo_A
1078	SouthAfrica_Ndebele	Nde14	0.996148	SE-2209_191110	AfricanNeo_A
1079	SouthAfrica_Ndebele	Nde2	0.99527	SE-2209_191110	AfricanNeo_A
1080	SouthAfrica_Ndebele	Nde4	0.992884	SE-2209_191110	AfricanNeo_A
1081	SouthAfrica_Ndebele	Nde6	0.995832	SE-2209_191110	AfricanNeo_A
1082	SouthAfrica_Pedi	14B	0.997326	TC-2508_200401_A	AfricanNeo_E
1083	SouthAfrica_Pedi	191A	0.997428	TC-2508_200401_A	AfricanNeo_E
1084	SouthAfrica_Pedi	230A	0.997232	TC-2508_200401_A	AfricanNeo_E
1085	SouthAfrica_Pedi	23A	0.996816	TC-2508_200401_A	AfricanNeo_E
1086	SouthAfrica_Pedi	27A	0.997015	TC-2508_200401_A	AfricanNeo_E
1087	SouthAfrica_Pedi	281A	0.995535	TC-2508_200401_A	AfricanNeo_E
1088	SouthAfrica_Pedi	42A	0.99671	TC-2508_200401_A	AfricanNeo_E
1089	SouthAfrica_Pedi	46A	0.996261	TC-2508_200401_A	AfricanNeo_E
1090	SouthAfrica_Pedi	51A	0.997505	TC-2508_200401_A	AfricanNeo_E
1091	SouthAfrica_Pedi	60A	0.997436	TC-2508_200401_A	AfricanNeo_E
1092	SouthAfrica_Pedi	6B	0.997258	TC-2508_200401_A	AfricanNeo_E
1093	SouthAfrica_Pedi	V101	0.992691	TC-2508_200401_B	AfricanNeo_E
1094	SouthAfrica_Pedi	V118	0.992362	TC-2508_200401_B	AfricanNeo_E
1095	SouthAfrica_Pedi	V122	0.98686	TC-2508_200401_B	AfricanNeo_E
1096	SouthAfrica_Pedi	V129	0.992654	TC-2508_200401_B	AfricanNeo_E
1097	SouthAfrica_Pedi	V131	0.993171	TC-2508_200401_B	AfricanNeo_E
1098	SouthAfrica_Pedi	V134	0.98145	TC-2508_200401_B	AfricanNeo_E
1099	SouthAfrica_Pedi	V137	0.993222	TC-2508_200401_B	AfricanNeo_E
1100	SouthAfrica_Pedi	V138	0.993286	TC-2508_200401_B	AfricanNeo_E
1101	SouthAfrica_Pedi	V166	0.993181	TC-2508_200401_B	AfricanNeo_E
1102	SouthAfrica_Pedi	V172	0.993202	TC-2508_200401_B	AfricanNeo_E
1103	SouthAfrica_Pedi	V181	0.99305	TC-2508_200401_B	AfricanNeo_E
1104	SouthAfrica_Pedi	V202	0.99275	TC-2508_200401_B	AfricanNeo_E
1105	SouthAfrica_Pedi	V21	0.991152	TC-2508_200401_B	AfricanNeo_E
1106	SouthAfrica_Pedi	V276	0.99235	TC-2508_200401_B	AfricanNeo_E
1107	SouthAfrica_Pedi	V280	0.991299	TC-2508_200401_B	AfricanNeo_E
1108	SouthAfrica_Pedi	V282	0.992654	TC-2508_200401_B	AfricanNeo_E
1109	SouthAfrica_Pedi	V79	0.992283	TC-2508_200401_B	AfricanNeo_E
1110	SouthAfrica_Shona	53A	0.997516	TC-2508_200401_A	AfricanNeo_E
1111	SouthAfrica_Sotho	18B	0.995992	TC-2508_200401_A	AfricanNeo_E
1112	SouthAfrica_Sotho	267A	0.997173	TC-2508_200401_A	AfricanNeo_E
1113	SouthAfrica_Sotho	277A	0.95251	TC-2508_200401_A	AfricanNeo_E
1114	SouthAfrica_Sotho	V132	0.98756	TC-2508_200401_B	AfricanNeo_E
1115	SouthAfrica_Sotho	V190	0.992755	TC-2508_200401_B	AfricanNeo_E
1116	SouthAfrica_Sotho	V227	0.992856	TC-2508_200401_B	AfricanNeo_E
1117	SouthAfrica_Sotho	V269	0.99174	TC-2508_200401_B	AfricanNeo_E
1118	SouthAfrica_SothoNorthern	Ped004	0.995903	SE-2209_191110	AfricanNeo_A
1119	SouthAfrica_SothoNorthern	Ped18	0.995529	SE-2209_191110	AfricanNeo_A
1120	SouthAfrica_SothoNorthern	Ped20	0.995278	SE-2209_191110	AfricanNeo_A
1121	SouthAfrica_SothoNorthern	Ped22	0.995919	SE-2209_191110	AfricanNeo_A
1122	SouthAfrica_SothoNorthern	Ped24	0.995145	SE-2209_191110	AfricanNeo_A
1123	SouthAfrica_SothoNorthern	Ped26	0.995774	SE-2209_191110	AfricanNeo_A
1124	SouthAfrica_SothoNorthern	Ped28	0.995171	SE-2209_191110	AfricanNeo_A
1125	SouthAfrica_SothoNorthern	Ped30	0.995385	SE-2209_191110	AfricanNeo_A
1126	SouthAfrica_SothoNorthern	Ped32	0.995306	SE-2209_191110	AfricanNeo_A
1127	SouthAfrica_SothoNorthern	Ped38	0.995844	SE-2209_191110	AfricanNeo_A
1128	SouthAfrica_SothoNorthern	Ped41	0.995206	SE-2209_191110	AfricanNeo_A
1129	SouthAfrica_SothoNorthern	Ped43	0.995126	SE-2209_191110	AfricanNeo_A
1130	SouthAfrica_SothoNorthern	Ped45	0.994686	SE-2209_191110	AfricanNeo_A
1131	SouthAfrica_SothoNorthern	Ped47	0.995454	SE-2209_191110	AfricanNeo_A
1132	SouthAfrica_SothoNorthern	Ped49	0.995913	SE-2209_191110	AfricanNeo_A
1133	SouthAfrica_SothoNorthern	Ped51	0.996001	SE-2209_191110	AfricanNeo_A
1134	SouthAfrica_SothoNorthern	Ped53	0.99522	SE-2209_191110	AfricanNeo_A
1135	SouthAfrica_SothoNorthern	Ped55	0.995526	SE-2209_191110	AfricanNeo_A
1136	SouthAfrica_SothoNorthern	Ped57	0.995353	SE-2209_191110	AfricanNeo_A
1137	SouthAfrica_SothoNorthern	Ped59	0.995374	SE-2209_191110	AfricanNeo_A
1138	SouthAfrica_SothoSouthern	KRD005	0.994207	TI-2658_201112	AfricanNeo_A
1139	SouthAfrica_SothoSouthern	KRD008	0.996033	SE-2209_191110	AfricanNeo_A
1140	SouthAfrica_SothoSouthern	KRD011	0.991168	SE-2209_191110	AfricanNeo_A
1141	SouthAfrica_SothoSouthern	KRD012	0.995104	SE-2209_191110	AfricanNeo_A
1142	SouthAfrica_SothoSouthern	KRD018	0.996046	SE-2209_191110	AfricanNeo_A
1143	SouthAfrica_SothoSouthern	KRD026	0.995867	SE-2209_191110	AfricanNeo_A
1144	SouthAfrica_SothoSouthern	KRD027	0.995005	SE-2209_191110	AfricanNeo_A
1145	SouthAfrica_SothoSouthern	KRD029	0.995601	SE-2209_191110	AfricanNeo_A
1146	SouthAfrica_SothoSouthern	KRD030	0.995799	SE-2209_191110	AfricanNeo_A
1147	SouthAfrica_SothoSouthern	KRD031	0.995037	SE-2209_191110	AfricanNeo_A
1148	SouthAfrica_SothoSouthern	KRD033	0.995986	SE-2209_191110	AfricanNeo_A
1149	SouthAfrica_SothoSouthern	KRD034	0.994386	SE-2209_191110	AfricanNeo_A
1150	SouthAfrica_SothoSouthern	KRD035	0.994226	SE-2209_191110	AfricanNeo_A
1151	SouthAfrica_SothoSouthern	KRD036	0.996001	SE-2209_191110	AfricanNeo_A
1152	SouthAfrica_SothoSouthern	KRD038	0.995785	SE-2209_191110	AfricanNeo_A
1153	SouthAfrica_SothoSouthern	KRD039	0.991899	SE-2209_191110	AfricanNeo_A
1154	SouthAfrica_SothoSouthern	KRD040	0.995314	SE-2209_191110	AfricanNeo_A
1155	SouthAfrica_SothoSouthern	KRD041	0.996031	SE-2209_191110	AfricanNeo_A
1156	SouthAfrica_SothoSouthern	KRD043	0.99611	SE-2209_191110	AfricanNeo_A
1157	SouthAfrica_SothoSouthern	KRD048	0.995772	SE-2209_191110	AfricanNeo_A
1158	SouthAfrica_SothoSouthern	KRD049	0.995944	SE-2209_191110	AfricanNeo_A
1159	SouthAfrica_SothoSouthern	KRD058	0.995922	SE-2209_191110	AfricanNeo_A
1160	SouthAfrica_SothoSouthern	KRD240	0.995962	SE-2209_191110	AfricanNeo_A
1161	SouthAfrica_SothoSouthern	SOT50-SEB	0.993874	TI-2658_201112	AfricanNeo_A
1162	SouthAfrica_SothoSouthern	SOT58-SEB	0.993939	TI-2658_201112	AfricanNeo_A
1163	SouthAfrica_SothoSouthern	SOT63-SEB	0.9945	TI-2658_201112	AfricanNeo_A
1164	SouthAfrica_SothoSouthern	SOT65-SEB	0.994927	TI-2658_201112	AfricanNeo_A
1165	SouthAfrica_SothoSouthern	SOT66-SEB	0.994449	TI-2658_201112	AfricanNeo_A
1166	SouthAfrica_SothoSouthern	SOT67-SEB	0.994254	TI-2658_201112	AfricanNeo_A
1167	SouthAfrica_Soto	SOT68-SEB	0.99532	SE-2209_191110	AfricanNeo_A
1168	SouthAfrica_Swazi	193A	0.993949	TC-2508_200401_A	AfricanNeo_E
1169	SouthAfrica_Swazi	41A	0.997514	TC-2508_200401_A	AfricanNeo_E
1170	SouthAfrica_Swazi	CHR05	0.994939	SE-2209_191110	AfricanNeo_A
1171	SouthAfrica_Swazi	CHR07	0.995748	SE-2209_191110	AfricanNeo_A
1172	SouthAfrica_Swazi	CHR08	0.98905	SE-2209_191110	AfricanNeo_A
1173	SouthAfrica_Swazi	V163	0.992518	TC-2508_200401_B	AfricanNeo_E
1174	SouthAfrica_Tsonga	275A	0.9898	TC-2508_200401_A	AfricanNeo_E
1175	SouthAfrica_Tsonga	59B	0.996199	TC-2508_200401_A	AfricanNeo_E
1176	SouthAfrica_Tsonga	61B	0.997032	TC-2508_200401_A	AfricanNeo_E
1177	SouthAfrica_Tsonga	8B	0.997304	TC-2508_200401_A	AfricanNeo_E
1178	SouthAfrica_Tsonga	Tso1	0.99549	SE-2209_191110	AfricanNeo_A
1179	SouthAfrica_Tsonga	Tso33	0.99476	SE-2209_191110	AfricanNeo_A
1180	SouthAfrica_Tsonga	Tso37	0.4551	SE-2209_191110	AfricanNeo_A
1181	SouthAfrica_Tsonga	Tso38	0.995549	SE-2209_191110	AfricanNeo_A
1182	SouthAfrica_Tsonga	Tso39	0.7919	SE-2209_191110	AfricanNeo_A
1183	SouthAfrica_Tsonga	Tso40	0.994755	SE-2209_191110	AfricanNeo_A
1184	SouthAfrica_Tsonga	Tso41	0.994382	SE-2209_191110	AfricanNeo_A
1185	SouthAfrica_Tsonga	Tso46	0.994618	SE-2209_191110	AfricanNeo_A
1186	SouthAfrica_Tsonga	Tso49	0.995242	SE-2209_191110	AfricanNeo_A
1187	SouthAfrica_Tsonga	Tso50	0.994231	SE-2209_191110	AfricanNeo_A
1188	SouthAfrica_Tsonga	Tso51	0.994502	SE-2209_191110	AfricanNeo_A
1189	SouthAfrica_Tsonga	Tso52	0.995649	SE-2209_191110	AfricanNeo_A
1190	SouthAfrica_Tsonga	Tso53	0.996237	SE-2209_191110	AfricanNeo_A
1191	SouthAfrica_Tsonga	Tso54	0.996153	SE-2209_191110	AfricanNeo_A
1192	SouthAfrica_Tsonga	Tso55	0.996246	SE-2209_191110	AfricanNeo_A
1193	SouthAfrica_Tsonga	Tso56	0.995023	SE-2209_191110	AfricanNeo_A
1194	SouthAfrica_Tsonga	Tso57	0.995268	SE-2209_191110	AfricanNeo_A
1195	SouthAfrica_Tsonga	Tso58	0.994914	SE-2209_191110	AfricanNeo_A
1196	SouthAfrica_Tsonga	Tso6	0.98887	SE-2209_191110	AfricanNeo_A
1197	SouthAfrica_Tsonga	Tso8	0.994864	SE-2209_191110	AfricanNeo_A
1198	SouthAfrica_Tsonga	V162	0.993012	TC-2508_200401_B	AfricanNeo_E
1199	SouthAfrica_Tsonga	V165	0.993033	TC-2508_200401_B	AfricanNeo_E
1200	SouthAfrica_Tsonga	V169	0.992708	TC-2508_200401_B	AfricanNeo_E
1201	SouthAfrica_Tsonga	V194	0.992788	TC-2508_200401_B	AfricanNeo_E
1202	SouthAfrica_Tsonga	V219	0.991134	TC-2508_200401_B	AfricanNeo_E
1203	SouthAfrica_Tsonga	V221	0.993026	TC-2508_200401_B	AfricanNeo_E
1204	SouthAfrica_Tsonga	V278	0.992364	TC-2508_200401_B	AfricanNeo_E
1205	SouthAfrica_Tsonga	V283	0.992439	TC-2508_200401_B	AfricanNeo_E
1206	SouthAfrica_Tswana	158A	0.996847	TC-2508_200401_A	AfricanNeo_E
1207	SouthAfrica_Tswana	25A	0.997147	TC-2508_200401_A	AfricanNeo_E
1208	SouthAfrica_Tswana	26A	0.99708	TC-2508_200401_A	AfricanNeo_E
1209	SouthAfrica_Tswana	39B	0.997322	TC-2508_200401_A	AfricanNeo_E
1210	SouthAfrica_Tswana	50A	0.997352	TC-2508_200401_A	AfricanNeo_E
1211	SouthAfrica_Tswana	54A	0.997115	TC-2508_200401_A	AfricanNeo_E
1212	SouthAfrica_Tswana	55B	0.996315	TC-2508_200401_A	AfricanNeo_E
1213	SouthAfrica_Tswana	Tsw08	0.99534	SE-2209_191110	AfricanNeo_A
1214	SouthAfrica_Tswana	Tsw22	0.99619	SE-2209_191110	AfricanNeo_A
1215	SouthAfrica_Tswana	Tsw23	0.994596	TI-2658_201112	AfricanNeo_A
1216	SouthAfrica_Tswana	Tsw24	0.994564	TI-2658_201112	AfricanNeo_A
1217	SouthAfrica_Tswana	Tsw25	0.994382	TI-2658_201112	AfricanNeo_A
1218	SouthAfrica_Tswana	Tsw26	0.994901	SE-2209_191110	AfricanNeo_A
1219	SouthAfrica_Tswana	Tsw35	0.995929	SE-2209_191110	AfricanNeo_A
1220	SouthAfrica_Tswana	Tsw40	0.995854	SE-2209_191110	AfricanNeo_A
1221	SouthAfrica_Tswana	Tsw41	0.995474	SE-2209_191110	AfricanNeo_A
1222	SouthAfrica_Tswana	Tsw43	0.996029	SE-2209_191110	AfricanNeo_A
1223	SouthAfrica_Tswana	Tsw47	0.994374	SE-2209_191110	AfricanNeo_A
1224	SouthAfrica_Tswana	Tsw49	0.995124	SE-2209_191110	AfricanNeo_A
1225	SouthAfrica_Tswana	Tsw50	0.99513	SE-2209_191110	AfricanNeo_A
1226	SouthAfrica_Tswana	Tsw51	0.99292	SE-2209_191110	AfricanNeo_A
1227	SouthAfrica_Tswana	Tsw53	0.995843	SE-2209_191110	AfricanNeo_A
1228	SouthAfrica_Tswana	Tsw54	0.994805	SE-2209_191110	AfricanNeo_A
1229	SouthAfrica_Tswana	V146	0.988	TC-2508_200401_B	AfricanNeo_E
1230	SouthAfrica_Tswana	V160	0.98937	TC-2508_200401_B	AfricanNeo_E
1231	SouthAfrica_Tswana	V17	0.993117	TC-2508_200401_B	AfricanNeo_E
1232	SouthAfrica_Tswana	V170	0.993116	TC-2508_200401_B	AfricanNeo_E
1233	SouthAfrica_Tswana	V204	0.993095	TC-2508_200401_B	AfricanNeo_E
1234	SouthAfrica_Tswana	V216	0.97399	TC-2508_200401_B	AfricanNeo_E
1235	SouthAfrica_Tswana	V248	0.99188	TC-2508_200401_B	AfricanNeo_E
1236	SouthAfrica_Tswana	V252	0.992335	TC-2508_200401_B	AfricanNeo_E
1237	SouthAfrica_Tswana	V265	0.992172	TC-2508_200401_B	AfricanNeo_E
1238	SouthAfrica_Venda	145A	0.98889	TC-2508_200401_A	AfricanNeo_E
1239	SouthAfrica_Venda	16B	0.997238	TC-2508_200401_A	AfricanNeo_E
1240	SouthAfrica_Venda	258A	0.996804	TC-2508_200401_A	AfricanNeo_E
1241	SouthAfrica_Venda	286A	0.996581	TC-2508_200401_A	AfricanNeo_E
1242	SouthAfrica_Venda	V112	0.991477	TC-2508_200401_B	AfricanNeo_E
1243	SouthAfrica_Venda	V139	0.993104	TC-2508_200401_B	AfricanNeo_E
1244	SouthAfrica_Venda	V177	0.992583	TC-2508_200401_B	AfricanNeo_E
1245	SouthAfrica_Venda	V214	0.993149	TC-2508_200401_B	AfricanNeo_E
1246	SouthAfrica_Venda	V222	0.992057	TC-2508_200401_B	AfricanNeo_E
1247	SouthAfrica_Venda	Ve02	0.995337	SE-2209_191110	AfricanNeo_A
1248	SouthAfrica_Venda	Ve04	0.991713	SE-2209_191110	AfricanNeo_A
1249	SouthAfrica_Venda	Ve10	0.99455	SE-2209_191110	AfricanNeo_A
1250	SouthAfrica_Venda	Ve14	0.995773	SE-2209_191110	AfricanNeo_A
1251	SouthAfrica_Venda	Ve17	0.991552	SE-2209_191110	AfricanNeo_A
1252	SouthAfrica_Venda	Ve21	0.996131	SE-2209_191110	AfricanNeo_A
1253	SouthAfrica_Venda	Ve22	0.995893	SE-2209_191110	AfricanNeo_A
1254	SouthAfrica_Venda	Ve33	0.996064	SE-2209_191110	AfricanNeo_A
1255	SouthAfrica_Venda	Ve34	0.996068	SE-2209_191110	AfricanNeo_A
1256	SouthAfrica_Venda	Ve35	0.995122	SE-2209_191110	AfricanNeo_A
1257	SouthAfrica_Venda	Ve49	0.995368	SE-2209_191110	AfricanNeo_A
1258	SouthAfrica_Venda	Ve50	0.994825	SE-2209_191110	AfricanNeo_A
1259	SouthAfrica_Venda	Ve51	0.996207	SE-2209_191110	AfricanNeo_A
1260	SouthAfrica_Venda	Ve52	0.995428	SE-2209_191110	AfricanNeo_A
1261	SouthAfrica_Venda	Ve53	0.97553	SE-2209_191110	AfricanNeo_A
1262	SouthAfrica_Xhosa	151A	0.99701	TC-2508_200401_A	AfricanNeo_E
1263	SouthAfrica_Xhosa	175B	0.99692	TC-2508_200401_A	AfricanNeo_E
1264	SouthAfrica_Xhosa	231A	0.96061	TC-2508_200401_A	AfricanNeo_E
1265	SouthAfrica_Xhosa	24A	0.991483	TC-2508_200401_A	AfricanNeo_E
1266	SouthAfrica_Xhosa	CL027	0.995483	SE-2209_191110	AfricanNeo_A
1267	SouthAfrica_Xhosa	CL081	0.994703	TI-2658_201112	AfricanNeo_A
1268	SouthAfrica_Xhosa	CL082	0.99547	SE-2209_191110	AfricanNeo_A
1269	SouthAfrica_Xhosa	CL108	0.996019	SE-2209_191110	AfricanNeo_A
1270	SouthAfrica_Xhosa	KZU005	0.995863	SE-2209_191110	AfricanNeo_A
1271	SouthAfrica_Xhosa	KZU119	0.995708	SE-2209_191110	AfricanNeo_A
1272	SouthAfrica_Xhosa	KZU135	0.995778	SE-2209_191110	AfricanNeo_A
1273	SouthAfrica_Xhosa	V147	0.991957	TC-2508_200401_B	AfricanNeo_E
1274	SouthAfrica_Xhosa	V168	0.992639	TC-2508_200401_B	AfricanNeo_E
1275	SouthAfrica_Xhosa	V185	0.992059	TC-2508_200401_B	AfricanNeo_E
1276	SouthAfrica_Xhosa	V197	0.993117	TC-2508_200401_B	AfricanNeo_E
1277	SouthAfrica_Xhosa	V218	0.99265	TC-2508_200401_B	AfricanNeo_E
1278	SouthAfrica_Xhosa	V48	0.990782	TC-2508_200401_B	AfricanNeo_E
1279	SouthAfrica_Xhosa	Xh08	0.7722	SE-2209_191110	AfricanNeo_A
1280	SouthAfrica_Xhosa	Xh11	0.994903	TI-2658_201112	AfricanNeo_A
1281	SouthAfrica_Xhosa	Xh21	0.995742	SE-2209_191110	AfricanNeo_A
1282	SouthAfrica_Xhosa	Xh22	0.996322	SE-2209_191110	AfricanNeo_A
1283	SouthAfrica_Xhosa	Xh23	0.995811	SE-2209_191110	AfricanNeo_A
1284	SouthAfrica_Xhosa	Xh24	0.996045	SE-2209_191110	AfricanNeo_A
1285	SouthAfrica_Xhosa	Xh34	0.99489	SE-2209_191110	AfricanNeo_A
1286	SouthAfrica_Xhosa	Xh35	0.995803	SE-2209_191110	AfricanNeo_A
1287	SouthAfrica_Xhosa	Xh36	0.995641	SE-2209_191110	AfricanNeo_A
1288	SouthAfrica_Xhosa	Xh37	0.995802	SE-2209_191110	AfricanNeo_A
1289	SouthAfrica_Xhosa	Xh38	0.995572	SE-2209_191110	AfricanNeo_A
1290	SouthAfrica_Xhosa	Xh39	0.995917	SE-2209_191110	AfricanNeo_A
1291	SouthAfrica_Xhosa	Xh40	0.994395	SE-2209_191110	AfricanNeo_A
1292	SouthAfrica_Xhosa	Xh41	0.993084	SE-2209_191110	AfricanNeo_A
1293	SouthAfrica_Xhosa	Xh42	0.994564	SE-2209_191110	AfricanNeo_A
1294	SouthAfrica_Zulu	13A	0.995639	TC-2508_200401_A	AfricanNeo_E
1295	SouthAfrica_Zulu	143A	0.996219	TC-2508_200401_A	AfricanNeo_E
1296	SouthAfrica_Zulu	149A	0.9911	TC-2508_200401_A	AfricanNeo_E
1297	SouthAfrica_Zulu	201A	0.995001	TC-2508_200401_A	AfricanNeo_E
1298	SouthAfrica_Zulu	35A	0.993135	TC-2508_200401_A	AfricanNeo_E
1299	SouthAfrica_ZULU	KZU009	0.98992	SE-2209_191110	AfricanNeo_A
1300	SouthAfrica_ZULU	KZU010	0.995958	SE-2209_191110	AfricanNeo_A
1301	SouthAfrica_ZULU	KZU013	0.995757	SE-2209_191110	AfricanNeo_A
1302	SouthAfrica_ZULU	KZU014	0.993656	SE-2209_191110	AfricanNeo_A
1303	SouthAfrica_ZULU	KZU015	0.995913	SE-2209_191110	AfricanNeo_A
1304	SouthAfrica_Zulu	KZU018	0.994371	TI-2658_201112	AfricanNeo_A
1305	SouthAfrica_ZULU	KZU033	0.995263	SE-2209_191110	AfricanNeo_A
1306	SouthAfrica_ZULU	KZU034	0.992515	SE-2209_191110	AfricanNeo_A
1307	SouthAfrica_ZULU	KZU036	0.995328	SE-2209_191110	AfricanNeo_A
1308	SouthAfrica_ZULU	KZU038	0.995437	SE-2209_191110	AfricanNeo_A
1309	SouthAfrica_ZULU	KZU039	0.994641	SE-2209_191110	AfricanNeo_A
1310	SouthAfrica_ZULU	KZU083	0.995023	SE-2209_191110	AfricanNeo_A
1311	SouthAfrica_ZULU	KZU084	0.994966	SE-2209_191110	AfricanNeo_A
1312	SouthAfrica_ZULU	KZU085	0.994483	SE-2209_191110	AfricanNeo_A
1313	SouthAfrica_ZULU	KZU087	0.995661	SE-2209_191110	AfricanNeo_A
1314	SouthAfrica_ZULU	KZU105	0.995988	SE-2209_191110	AfricanNeo_A
1315	SouthAfrica_ZULU	KZU108	0.995332	SE-2209_191110	AfricanNeo_A
1316	SouthAfrica_ZULU	KZU109	0.995726	SE-2209_191110	AfricanNeo_A
1317	SouthAfrica_ZULU	KZU111	0.995527	SE-2209_191110	AfricanNeo_A
1318	SouthAfrica_ZULU	KZU129	0.995738	SE-2209_191110	AfricanNeo_A
1319	SouthAfrica_ZULU	KZU131	0.996237	SE-2209_191110	AfricanNeo_A
1320	SouthAfrica_ZULU	KZU142	0.99571	SE-2209_191110	AfricanNeo_A
1321	SouthAfrica_ZULU	KZU150	0.995844	SE-2209_191110	AfricanNeo_A
1322	SouthAfrica_ZULU	KZU151	0.995655	SE-2209_191110	AfricanNeo_A
1323	SouthAfrica_Zulu	KZU167	0.994292	TI-2658_201112	AfricanNeo_A
1324	SouthAfrica_Zulu	V117	0.992724	TC-2508_200401_B	AfricanNeo_E
1325	SouthAfrica_Zulu	V121	0.98742	TC-2508_200401_B	AfricanNeo_E
1326	SouthAfrica_Zulu	V148	0.993037	TC-2508_200401_B	AfricanNeo_E
1327	SouthAfrica_Zulu	V180	0.992745	TC-2508_200401_B	AfricanNeo_E
1328	SouthAfrica_Zulu	V200	0.99266	TC-2508_200401_B	AfricanNeo_E
1329	SouthAfrica_Zulu	V247	0.992496	TC-2508_200401_B	AfricanNeo_E
1330	SouthAfrica_Zulu	V263	0.992992	TC-2508_200401_B	AfricanNeo_E
1331	SouthAfrica_Zulu	V43	0.991054	TC-2508_200401_B	AfricanNeo_E
1332	SouthAfrica_Zulu	V92	0.98619	TC-2508_200401_B	AfricanNeo_E
1333	SouthAfrica_Zulu	Zu32	0.4106	SE-2209_191110	AfricanNeo_A
1334	SouthAfrica_Zulu	Zu33	0.994877	SE-2209_191110	AfricanNeo_A
1335	SouthAfrica_Zulu	Zu34	0.994126	TI-2658_201112	AfricanNeo_A
1336	SouthAfrica_Zulu	Zu35	0.994436	TI-2658_201112	AfricanNeo_A
1337	SouthAfrica_Zulu	Zu36	0.9847	SE-2209_191110	AfricanNeo_A
1338	SouthAfrica_Zulu	Zu37	0.97325	SE-2209_191110	AfricanNeo_A
1339	SouthAfrica_Zulu	Zu38	0.995962	SE-2209_191110	AfricanNeo_A
1340	SouthAfrica_Zulu	Zu39	0.994919	SE-2209_191110	AfricanNeo_A
1341	SouthAfrica_Zulu	ZU41-SEB	0.995696	SE-2209_191110	AfricanNeo_A
1342	SouthAfrica_Zulu	ZU42-SEB	0.996237	SE-2209_191110	AfricanNeo_A
1343	SouthAfrica_Zulu	Zu44	0.96918	SE-2209_191110	AfricanNeo_A
1344	SouthAfrica_Zulu	Zu46	0.994691	TI-2658_201112	AfricanNeo_A
1345	SouthAfrica_Zulu	Zu47	0.991836	SE-2209_191110	AfricanNeo_A
1346	SouthAfrica_Zulu	Zu48	0.995326	SE-2209_191110	AfricanNeo_A
1347	SouthAfrica_Zulu	ZU49-SEB	0.995978	SE-2209_191110	AfricanNeo_A
1348	SouthAfrica_Zulu	Zu51	0.994575	TI-2658_201112	AfricanNeo_A
1349	SouthAfrica_Zulu	Zu53	0.9946	TI-2658_201112	AfricanNeo_A
1350	SouthAfrica_Zulu	Zu55	0.990789	SE-2209_191110	AfricanNeo_A
1351	SouthAfrica_Zulu	Zu58	0.994589	TI-2658_201112	AfricanNeo_A
1352	SouthAfrica_Zulu	Zu59	0.995636	SE-2209_191110	AfricanNeo_A
1353	SouthAfrica_Zulu	Zu60	0.995408	SE-2209_191110	AfricanNeo_A
1354	SouthAfrica_Zulu	Zu61	0.995201	SE-2209_191110	AfricanNeo_A
1355	SouthAfrica_Zulu	Zu62	0.99542	SE-2209_191110	AfricanNeo_A
1356	SouthAfrica_Zulu	Zu63	0.994389	TI-2658_201112	AfricanNeo_A
1357	Swaziland_Swazi	Sw18	0.995139	SE-2209_191110	AfricanNeo_A
1358	Swaziland_Swazi	Sw20	0.992347	SE-2209_191110	AfricanNeo_A
1359	Swaziland_Swazi	Sw32	0.97148	SE-2209_191110	AfricanNeo_A
1360	Swaziland_Swazi	Sw33	0.995147	SE-2209_191110	AfricanNeo_A
1361	Swaziland_Swazi	Sw53	0.991532	SE-2209_191110	AfricanNeo_A
1362	Swaziland_Swazi	Sw54	0.996181	SE-2209_191110	AfricanNeo_A
1363	Swaziland_Swazi	Sw61	0.994491	SE-2209_191110	AfricanNeo_A
1364	Swaziland_Swazi	Sw62	0.990134	SE-2209_191110	AfricanNeo_A
1365	Swaziland_Swazi	Sw63	0.992967	SE-2209_191110	AfricanNeo_A
1366	Swaziland_Swazi	Sw64	0.995336	SE-2209_191110	AfricanNeo_A
1367	Swaziland_Swazi	Sw65	0.996217	SE-2209_191110	AfricanNeo_A
1368	Swaziland_Swazi	Sw66	0.995329	SE-2209_191110	AfricanNeo_A
1369	Swaziland_Swazi	Sw67	0.99584	SE-2209_191110	AfricanNeo_A
1370	Swaziland_Swazi	Sw68	0.991998	SE-2209_191110	AfricanNeo_A
1371	Swaziland_Swazi	Sw69	0.995801	SE-2209_191110	AfricanNeo_A
1372	Swaziland_Swazi	Sw70	0.995732	SE-2209_191110	AfricanNeo_A
1373	Swaziland_Swazi	Sw71	0.996115	SE-2209_191110	AfricanNeo_A
1374	Tanzania_Mixed	ZAN459	0.992069	TI-2658_201112	AfricanNeo_A
1375	Tanzania_TanzaniaMixed	ZAN034	0.995373	SE-2209_191110	AfricanNeo_A
1376	Tanzania_TanzaniaMixed	ZAN078	0.994915	SE-2209_191110	AfricanNeo_A
1377	Tanzania_TanzaniaMixed	ZAN098	0.994903	SE-2209_191110	AfricanNeo_A
1378	Tanzania_TanzaniaMixed	ZAN164	0.994928	SE-2209_191110	AfricanNeo_A
1379	Tanzania_TanzaniaMixed	ZAN176	0.994182	SE-2209_191110	AfricanNeo_A
1380	Tanzania_TanzaniaMixed	ZAN177	0.994997	SE-2209_191110	AfricanNeo_A
1381	Tanzania_TanzaniaMixed	ZAN265	0.995382	SE-2209_191110	AfricanNeo_A
1382	Tanzania_TanzaniaMixed	ZAN275	0.995724	SE-2209_191110	AfricanNeo_A
1383	Tanzania_TanzaniaMixed	ZAN355	0.993609	SE-2209_191110	AfricanNeo_A
1384	Tanzania_TanzaniaMixed	ZAN464	0.994709	SE-2209_191110	AfricanNeo_A
1385	Tanzania_TanzaniaMixed	ZAN475	0.995948	SE-2209_191110	AfricanNeo_A
1386	Tanzania_TanzaniaMixed	ZAN480	0.995125	SE-2209_191110	AfricanNeo_A
1387	Tanzania_TanzaniaMixed	ZAN485	0.994212	SE-2209_191110	AfricanNeo_A
1388	Tanzania_TanzaniaMixed	ZAN504	0.99559	SE-2209_191110	AfricanNeo_A
1389	Uganda_Fumbira	WB106	0.98873	SE-2209_191110	AfricanNeo_A
1390	Uganda_Fumbira	WB12	0.8549	SE-2209_191110	AfricanNeo_A
1391	Uganda_Fumbira	WB13	0.7664	SE-2209_191110	AfricanNeo_A
1392	Uganda_Fumbira	WB14	0.98836	SE-2209_191110	AfricanNeo_A
1393	Uganda_Fumbira	WB141	0.993918	SE-2209_191110	AfricanNeo_A
1394	Uganda_Fumbira	WB15	0.995745	SE-2209_191110	AfricanNeo_A
1395	Uganda_Fumbira	WB16	0.995249	SE-2209_191110	AfricanNeo_A
1396	Uganda_Fumbira	WB18	0.4557	SE-2209_191110	AfricanNeo_A
1397	Uganda_Fumbira	WB2	0.4605	SE-2209_191110	AfricanNeo_A
1398	Uganda_Fumbira	WB228	0.97714	SE-2209_191110	AfricanNeo_A
1399	Uganda_Fumbira	WB234	0.2837	SE-2209_191110	AfricanNeo_A
1400	Uganda_Fumbira	WB249	0.95814	SE-2209_191110	AfricanNeo_A
1401	Uganda_Fumbira	WB26	0.97455	SE-2209_191110	AfricanNeo_A
1402	Uganda_Fumbira	WB27	0.994234	SE-2209_191110	AfricanNeo_A
1403	Uganda_Fumbira	WB3	0.994909	SE-2209_191110	AfricanNeo_A
1404	Uganda_Fumbira	WB30	0.993643	SE-2209_191110	AfricanNeo_A
1405	Uganda_Fumbira	WB31	0.97905	SE-2209_191110	AfricanNeo_A
1406	Uganda_Fumbira	WB34	0.995408	SE-2209_191110	AfricanNeo_A
1407	Uganda_Fumbira	WB5	0.995642	SE-2209_191110	AfricanNeo_A
1408	Uganda_Fumbira	WB6	0.995265	SE-2209_191110	AfricanNeo_A
1409	Uganda_Fumbira	WB8	0.4128	SE-2209_191110	AfricanNeo_A
1410	Uganda_Kiga	WB103	0.995294	SE-2209_191110	AfricanNeo_A
1411	Uganda_Kiga	WB104	0.996062	SE-2209_191110	AfricanNeo_A
1412	Uganda_Kiga	WB109	0.995396	SE-2209_191110	AfricanNeo_A
1413	Uganda_Kiga	WB113	0.97464	SE-2209_191110	AfricanNeo_A
1414	Uganda_Kiga	WB117	0.995804	SE-2209_191110	AfricanNeo_A
1415	Uganda_Kiga	WB118	0.994016	SE-2209_191110	AfricanNeo_A
1416	Uganda_Kiga	WB119	0.995492	SE-2209_191110	AfricanNeo_A
1417	Uganda_Kiga	WB125	0.995911	SE-2209_191110	AfricanNeo_A
1418	Uganda_Kiga	WB126	0.995709	SE-2209_191110	AfricanNeo_A
1419	Uganda_Kiga	WB17	0.994762	SE-2209_191110	AfricanNeo_A
1420	Uganda_Kiga	WB19	0.994958	SE-2209_191110	AfricanNeo_A
1421	Uganda_Kiga	WB20	0.99555	SE-2209_191110	AfricanNeo_A
1422	Uganda_Kiga	WB21	0.5176	SE-2209_191110	AfricanNeo_A
1423	Uganda_Kiga	WB22	0.98504	SE-2209_191110	AfricanNeo_A
1424	Uganda_Kiga	WB235	0.97182	SE-2209_191110	AfricanNeo_A
1425	Uganda_Kiga	WB237	0.995201	SE-2209_191110	AfricanNeo_A
1426	Uganda_Kiga	WB239	0.99608	SE-2209_191110	AfricanNeo_A
1427	Uganda_Kiga	WB240	0.6475	SE-2209_191110	AfricanNeo_A
1428	Uganda_Kiga	WB245	0.995435	SE-2209_191110	AfricanNeo_A
1429	Uganda_Kiga	WB56	0.6779	SE-2209_191110	AfricanNeo_A
1430	Uganda_Kiga	WB57	0.6717	SE-2209_191110	AfricanNeo_A
1431	Uganda_Kiga	WB58	0.995563	SE-2209_191110	AfricanNeo_A
1432	Uganda_Konzo	WB102	0.995849	SE-2209_191110	AfricanNeo_A
1433	Uganda_Konzo	WB121	0.99544	SE-2209_191110	AfricanNeo_A
1434	Uganda_Konzo	WB139	0.94571	SE-2209_191110	AfricanNeo_A
1435	Uganda_Konzo	WB163	0.6883	SE-2209_191110	AfricanNeo_A
1436	Uganda_Konzo	WB172	0.995483	SE-2209_191110	AfricanNeo_A
1437	Uganda_Konzo	WB262	0.9885	SE-2209_191110	AfricanNeo_A
1438	Uganda_Nkore	WB108	0.995646	SE-2209_191110	AfricanNeo_A
1439	Uganda_Nkore	WB110	0.995973	SE-2209_191110	AfricanNeo_A
1440	Uganda_Nkore	WB115	0.996081	SE-2209_191110	AfricanNeo_A
1441	Uganda_Nkore	WB122	0.995589	SE-2209_191110	AfricanNeo_A
1442	Uganda_Nkore	WB124	0.995806	SE-2209_191110	AfricanNeo_A
1443	Uganda_Nkore	WB128	0.98043	SE-2209_191110	AfricanNeo_A
1444	Uganda_Nkore	WB131	0.995961	SE-2209_191110	AfricanNeo_A
1445	Uganda_Nkore	WB133	0.995751	SE-2209_191110	AfricanNeo_A
1446	Uganda_Nkore	WB143	0.991429	SE-2209_191110	AfricanNeo_A
1447	Uganda_Nkore	WB149	0.9939	SE-2209_191110	AfricanNeo_A
1448	Uganda_Nkore	WB153	0.993671	TI-2658_201112	AfricanNeo_A
1449	Uganda_Nkore	WB155	0.995599	SE-2209_191110	AfricanNeo_A
1450	Uganda_Nkore	WB225	0.98006	SE-2209_191110	AfricanNeo_A
1451	Uganda_Nkore	WB231	0.4685	SE-2209_191110	AfricanNeo_A
1452	Uganda_Nkore	WB232	0.992452	SE-2209_191110	AfricanNeo_A
1453	Uganda_Nkore	WB242	0.993574	TI-2658_201112	AfricanNeo_A
1454	Uganda_Nkore	WB243	0.98948	TI-2658_201112	AfricanNeo_A
1455	Uganda_Nkore	WB248	0.4355	SE-2209_191110	AfricanNeo_A
1456	Uganda_Nkore	WB251	0.995818	SE-2209_191110	AfricanNeo_A
1457	Uganda_Nkore	WB254	0.995258	SE-2209_191110	AfricanNeo_A
1458	Uganda_Nkore	WB256	0.98596	SE-2209_191110	AfricanNeo_A
1459	Uganda_Nkore	WB257	0.98592	SE-2209_191110	AfricanNeo_A
1460	Zambia_Bemba	ZAM09	0.99582	SE-2209_191110	AfricanNeo_A
1461	Zambia_Bemba	ZAM11	0.995784	SE-2209_191110	AfricanNeo_A
1462	Zambia_Bemba	ZAM13	0.995374	SE-2209_191110	AfricanNeo_A
1463	Zambia_Bemba	ZAM20	0.996231	SE-2209_191110	AfricanNeo_A
1464	Zambia_Bemba	ZAM26	0.995689	SE-2209_191110	AfricanNeo_A
1465	Zambia_Bemba	ZAM42	0.994921	SE-2209_191110	AfricanNeo_A
1466	Zambia_Bemba	ZAM56	0.994498	SE-2209_191110	AfricanNeo_A
1467	Zambia_Bemba	ZAM60	0.996282	SE-2209_191110	AfricanNeo_A
1468	Zambia_Bemba	ZAM75	0.995822	SE-2209_191110	AfricanNeo_A
1469	Zambia_Bemba	ZAM77	0.995926	SE-2209_191110	AfricanNeo_A
1470	Zambia_Bemba	ZAM79	0.995005	SE-2209_191110	AfricanNeo_A
1471	Zambia_Bemba	ZAM80	0.995718	SE-2209_191110	AfricanNeo_A
1472	Zambia_Bemba	ZAM86	0.996052	SE-2209_191110	AfricanNeo_A
1473	Zambia_Chewa	ZAM02	0.995778	SE-2209_191110	AfricanNeo_A
1474	Zambia_Chewa	ZAM06	0.995062	SE-2209_191110	AfricanNeo_A
1475	Zambia_Chewa	ZAM07	0.995052	SE-2209_191110	AfricanNeo_A
1476	Zambia_Chewa	ZAM10	0.99501	SE-2209_191110	AfricanNeo_A
1477	Zambia_Chewa	ZAM12	0.996062	SE-2209_191110	AfricanNeo_A
1478	Zambia_Chewa	ZAM18	0.995619	SE-2209_191110	AfricanNeo_A
1479	Zambia_Chewa	ZAM19	0.995642	SE-2209_191110	AfricanNeo_A
1480	Zambia_Chewa	ZAM23	0.995891	SE-2209_191110	AfricanNeo_A
1481	Zambia_Chewa	ZAM24	0.995707	SE-2209_191110	AfricanNeo_A
1482	Zambia_Chewa	ZAM25	0.995575	SE-2209_191110	AfricanNeo_A
1483	Zambia_Chewa	ZAM30	0.4886	SE-2209_191110	AfricanNeo_A
1484	Zambia_Chewa	ZAM32	0.995736	SE-2209_191110	AfricanNeo_A
1485	Zambia_Chewa	ZAM37	0.995809	SE-2209_191110	AfricanNeo_A
1486	Zambia_Chewa	ZAM38	0.995756	SE-2209_191110	AfricanNeo_A
1487	Zambia_Chewa	ZAM40	0.995721	SE-2209_191110	AfricanNeo_A
1488	Zambia_Chewa	ZAM59	0.995437	SE-2209_191110	AfricanNeo_A
1489	Zambia_Chewa	ZAM71	0.995647	SE-2209_191110	AfricanNeo_A
1490	Zambia_Chewa	ZX030	0.995656	SE-2209_191110	AfricanNeo_A
1491	Zambia_Fwe	ZAM341	0.98902	SE-2209_191110	AfricanNeo_B
1492	Zambia_Fwe	ZAM344	0.993685	SE-2209_191110	AfricanNeo_B
1493	Zambia_Fwe	ZAM345	0.990926	SE-2209_191110	AfricanNeo_B
1494	Zambia_Fwe	ZAM346	0.992994	SE-2209_191110	AfricanNeo_B
1495	Zambia_Fwe	ZAM349	0.992796	SE-2209_191110	AfricanNeo_B
1496	Zambia_Fwe	ZAM351	0.992579	SE-2209_191110	AfricanNeo_B
1497	Zambia_Fwe	ZAM357	0.99209	SE-2209_191110	AfricanNeo_B
1498	Zambia_Fwe	ZAM521	0.98731	SE-2209_191110	AfricanNeo_B
1499	Zambia_Fwe	ZAM530	0.98571	SE-2209_191110	AfricanNeo_B
1500	Zambia_Fwe	ZAM532	0.991887	SE-2209_191110	AfricanNeo_B
1501	Zambia_Fwe	ZAM535	0.993125	SE-2209_191110	AfricanNeo_B
1502	Zambia_Fwe	ZAM538	0.99292	SE-2209_191110	AfricanNeo_B
1503	Zambia_Fwe	ZAM540	0.990575	SE-2209_191110	AfricanNeo_B
1504	Zambia_Fwe	ZAM544	0.994191	SE-2209_191110	AfricanNeo_B
1505	Zambia_Kalanga	414	0.995591	SE-2209_191110	AfricanNeo_B
1506	Zambia_Kalanga	418	0.995471	SE-2209_191110	AfricanNeo_B
1507	Zambia_Kalanga	423	0.99436	SE-2209_191110	AfricanNeo_B
1508	Zambia_Kalanga	434	0.994138	SE-2209_191110	AfricanNeo_B
1509	Zambia_Kalanga	483	0.991979	SE-2209_191110	AfricanNeo_B
1510	Zambia_Kalanga	521	0.994725	SE-2209_191110	AfricanNeo_B
1511	Zambia_Kalanga	531	0.995528	SE-2209_191110	AfricanNeo_B
1512	Zambia_Kalanga	532	0.99618	SE-2209_191110	AfricanNeo_B
1513	Zambia_Kalanga	533	0.995199	SE-2209_191110	AfricanNeo_B
1514	Zambia_Kalanga	534	0.995745	SE-2209_191110	AfricanNeo_B
1515	Zambia_Kalanga	538	0.995711	SE-2209_191110	AfricanNeo_B
1516	Zambia_Kalanga	544	0.98465	SE-2209_191110	AfricanNeo_B
1517	Zambia_Kalanga	567	0.994057	SE-2209_191110	AfricanNeo_B
1518	Zambia_Kaonde	ZAM04	0.996335	SE-2209_191110	AfricanNeo_A
1519	Zambia_Kaonde	ZAM36	0.995419	SE-2209_191110	AfricanNeo_A
1520	Zambia_Kaonde	ZAM72	0.994592	SE-2209_191110	AfricanNeo_A
1521	Zambia_Kaonde	ZX022	0.996096	SE-2209_191110	AfricanNeo_A
1522	Zambia_Kaonde	ZX107	0.99588	SE-2209_191110	AfricanNeo_A
1523	Zambia_Kavango	NAM358	0.993772	SE-2209_191110	AfricanNeo_B
1524	Zambia_Kgalagadi	478	0.993619	SE-2209_191110	AfricanNeo_B
1525	Zambia_Kgalagadi	566	0.994838	SE-2209_191110	AfricanNeo_B
1526	Zambia_Kgalagadi	KGA003	0.98878	SE-2209_191110	AfricanNeo_B
1527	Zambia_Kgalagadi	KGA004	0.993558	SE-2209_191110	AfricanNeo_B
1528	Zambia_Kgalagadi	KGA005	0.992519	SE-2209_191110	AfricanNeo_B
1529	Zambia_Kgalagadi	KGA012	0.995211	SE-2209_191110	AfricanNeo_B
1530	Zambia_Kgalagadi	KGA016	0.99517	SE-2209_191110	AfricanNeo_B
1531	Zambia_Kgalagadi	KGA017	0.90476	TE-2567_201023_2019	AfricanNeo_B
1532	Zambia_Kgalagadi	KGA018	0.994471	SE-2209_191110	AfricanNeo_B
1533	Zambia_Kgalagadi	KGA019	0.98927	SE-2209_191110	AfricanNeo_B
1534	Zambia_Kgalagadi	KGA020	0.990812	SE-2209_191110	AfricanNeo_B
1535	Zambia_Kgalagadi	KGA021	0.994747	SE-2209_191110	AfricanNeo_B
1536	Zambia_Kgalagadi	KGA023	0.98898	SE-2209_191110	AfricanNeo_B
1537	Zambia_Kwamashi	ZAM234	0.98896	SE-2209_191110	AfricanNeo_B
1538	Zambia_Kwamashi	ZAM318	0.993562	SE-2209_191110	AfricanNeo_B
1539	Zambia_Kwamashi	ZAM320	0.98244	SE-2209_191110	AfricanNeo_B
1540	Zambia_Kwamashi	ZAM321	0.98948	SE-2209_191110	AfricanNeo_B
1541	Zambia_Kwamashi	ZAM322	0.99212	SE-2209_191110	AfricanNeo_B
1542	Zambia_Kwamashi	ZAM328	0.991076	SE-2209_191110	AfricanNeo_B
1543	Zambia_Kwamashi	ZAM329	0.995411	SE-2209_191110	AfricanNeo_B
1544	Zambia_Kwamashi	ZAM331	0.991605	SE-2209_191110	AfricanNeo_B
1545	Zambia_Kwamashi	ZAM332	0.994893	SE-2209_191110	AfricanNeo_B
1546	Zambia_Kwamashi	ZAM486	0.9953	SE-2209_191110	AfricanNeo_B
1547	Zambia_Kwamashi	ZAM487	0.991021	SE-2209_191110	AfricanNeo_B
1548	Zambia_Kwamashi	ZAM489	0.995444	SE-2209_191110	AfricanNeo_B
1549	Zambia_Kwamashi	ZAM492	0.993955	SE-2209_191110	AfricanNeo_B
1550	Zambia_Kwamashi	ZAM494	0.9889	SE-2209_191110	AfricanNeo_B
1551	Zambia_Kwamashi	ZAM495	0.992686	SE-2209_191110	AfricanNeo_B
1552	Zambia_Kwamashi	ZAM612	0.995546	SE-2209_191110	AfricanNeo_B
1553	Zambia_Kwangari	NAM363	0.992957	SE-2209_191110	AfricanNeo_B
1554	Zambia_Kwangwa	ZAM013	0.995661	SE-2209_191110	AfricanNeo_B
1555	Zambia_Kwangwa	ZAM036	0.994344	SE-2209_191110	AfricanNeo_B
1556	Zambia_Kwangwa	ZAM037	0.995263	SE-2209_191110	AfricanNeo_B
1557	Zambia_Kwangwa	ZAM045	0.992418	SE-2209_191110	AfricanNeo_B
1558	Zambia_Kwangwa	ZAM047	0.991099	SE-2209_191110	AfricanNeo_B
1559	Zambia_Kwangwa	ZAM048	0.99583	SE-2209_191110	AfricanNeo_B
1560	Zambia_Kwangwa	ZAM064	0.994763	SE-2209_191110	AfricanNeo_B
1561	Zambia_Kwangwa	ZAM091	0.9957	SE-2209_191110	AfricanNeo_B
1562	Zambia_Kwangwa	ZAM170	0.98744	SE-2209_191110	AfricanNeo_B
1563	Zambia_Kwangwa	ZAM734	0.991403	SE-2209_191110	AfricanNeo_B
1564	Zambia_Lozi	ZAM031	0.995069	SE-2209_191110	AfricanNeo_B
1565	Zambia_Lozi	ZAM05	0.994447	SE-2209_191110	AfricanNeo_A
1566	Zambia_Lozi	ZAM17	0.995861	SE-2209_191110	AfricanNeo_A
1567	Zambia_Lozi	ZAM21	0.996252	SE-2209_191110	AfricanNeo_A
1568	Zambia_Lozi	ZAM229	0.992999	SE-2209_191110	AfricanNeo_B
1569	Zambia_Lozi	ZAM27	0.995651	SE-2209_191110	AfricanNeo_A
1570	Zambia_Lozi	ZAM28	0.995353	SE-2209_191110	AfricanNeo_A
1571	Zambia_Lozi	ZAM280	0.995182	SE-2209_191110	AfricanNeo_B
1572	Zambia_Lozi	ZAM29	0.995453	SE-2209_191110	AfricanNeo_A
1573	Zambia_Lozi	ZAM33	0.995744	SE-2209_191110	AfricanNeo_A
1574	Zambia_Lozi	ZAM342	0.991128	SE-2209_191110	AfricanNeo_B
1575	Zambia_Lozi	ZAM35	0.996315	SE-2209_191110	AfricanNeo_A
1576	Zambia_Lozi	ZAM39	0.995022	SE-2209_191110	AfricanNeo_A
1577	Zambia_Lozi	ZAM50	0.993529	SE-2209_191110	AfricanNeo_A
1578	Zambia_Lozi	ZAM52	0.996012	SE-2209_191110	AfricanNeo_A
1579	Zambia_Lozi	ZAM53	0.992519	SE-2209_191110	AfricanNeo_A
1580	Zambia_Lozi	ZAM54	0.98454	SE-2209_191110	AfricanNeo_A
1581	Zambia_Lozi	ZAM64	0.995549	SE-2209_191110	AfricanNeo_A
1582	Zambia_Lozi	ZAM65	0.994674	SE-2209_191110	AfricanNeo_A
1583	Zambia_Lozi	ZAM66	0.995179	SE-2209_191110	AfricanNeo_A
1584	Zambia_Lozi	ZAM68	0.990008	SE-2209_191110	AfricanNeo_A
1585	Zambia_Lozi	ZAM70	0.995641	SE-2209_191110	AfricanNeo_A
1586	Zambia_Lozi	ZAM76	0.995583	SE-2209_191110	AfricanNeo_A
1587	Zambia_Lozi	ZAM82	0.995833	SE-2209_191110	AfricanNeo_A
1588	Zambia_Lozi	ZAM84	0.996253	SE-2209_191110	AfricanNeo_A
1589	Zambia_Luyana	ZAM016	0.994535	SE-2209_191110	AfricanNeo_B
1590	Zambia_Luyana	ZAM072	0.995501	SE-2209_191110	AfricanNeo_B
1591	Zambia_Luyana	ZAM134	0.99499	SE-2209_191110	AfricanNeo_B
1592	Zambia_Luyana	ZAM204	0.993296	SE-2209_191110	AfricanNeo_B
1593	Zambia_Luyana	ZAM618	0.991704	SE-2209_191110	AfricanNeo_B
1594	Zambia_Mbukushu	NAM182	0.994502	SE-2209_191110	AfricanNeo_B
1595	Zambia_Mbukushu	NAM184	0.995435	SE-2209_191110	AfricanNeo_B
1596	Zambia_Mbukushu	ZAM151	0.994522	SE-2209_191110	AfricanNeo_B
1597	Zambia_Mbukushu	ZAM347	0.992935	SE-2209_191110	AfricanNeo_B
1598	Zambia_Mbukushu	ZAM348	0.995423	SE-2209_191110	AfricanNeo_B
1599	Zambia_Mbukushu	ZAM356	0.995107	SE-2209_191110	AfricanNeo_B
1600	Zambia_Mbukushu	ZAM359	0.9906	SE-2209_191110	AfricanNeo_B
1601	Zambia_Mbukushu	ZAM529	0.993666	SE-2209_191110	AfricanNeo_B
1602	Zambia_Mbukushu	ZAM533	0.994325	SE-2209_191110	AfricanNeo_B
1603	Zambia_Mbunda	ZAM012	0.99247	SE-2209_191110	AfricanNeo_B
1604	Zambia_Mbunda	ZAM076	0.993531	SE-2209_191110	AfricanNeo_B
1605	Zambia_Mbunda	ZAM099	0.994899	SE-2209_191110	AfricanNeo_B
1606	Zambia_Mbunda	ZAM117	0.99341	SE-2209_191110	AfricanNeo_B
1607	Zambia_Mbunda	ZAM239	0.994816	SE-2209_191110	AfricanNeo_B
1608	Zambia_Mbunda	ZAM281	0.994045	SE-2209_191110	AfricanNeo_B
1609	Zambia_Mbunda	ZAM314	0.994804	SE-2209_191110	AfricanNeo_B
1610	Zambia_Mbunda	ZAM324	0.995331	SE-2209_191110	AfricanNeo_B
1611	Zambia_Mbunda	ZAM325	0.993176	SE-2209_191110	AfricanNeo_B
1612	Zambia_Mbunda	ZAM326	0.97765	SE-2209_191110	AfricanNeo_B
1613	Zambia_Mbunda	ZAM327	0.995529	SE-2209_191110	AfricanNeo_B
1614	Zambia_Mbunda	ZAM407	0.7878	SE-2209_191110	AfricanNeo_B
1615	Zambia_Mbunda	ZAM444	0.995396	SE-2209_191110	AfricanNeo_B
1616	Zambia_Mbunda	ZAM445	0.99401	SE-2209_191110	AfricanNeo_B
1617	Zambia_Mbunda	ZAM456	0.98241	SE-2209_191110	AfricanNeo_B
1618	Zambia_Mbunda	ZAM459	0.993649	SE-2209_191110	AfricanNeo_B
1619	Zambia_Mbunda	ZAM472	0.995485	SE-2209_191110	AfricanNeo_B
1620	Zambia_Mbunda	ZAM474	0.992711	SE-2209_191110	AfricanNeo_B
1621	Zambia_Mbunda	ZAM481	0.995286	SE-2209_191110	AfricanNeo_B
1622	Zambia_Mbunda	ZAM497	0.995743	SE-2209_191110	AfricanNeo_B
1623	Zambia_Mbunda	ZAM498	0.9736	SE-2209_191110	AfricanNeo_B
1624	Zambia_Mbunda	ZAM499	0.8524	SE-2209_191110	AfricanNeo_B
1625	Zambia_Mbunda	ZAM605	0.995613	SE-2209_191110	AfricanNeo_B
1626	Zambia_Mbunda	ZAM638	0.992959	SE-2209_191110	AfricanNeo_B
1627	Zambia_Mbunda	ZAM655	0.97703	SE-2209_191110	AfricanNeo_B
1628	Zambia_Mbunda	ZAM665	0.995411	SE-2209_191110	AfricanNeo_B
1629	Zambia_Mbunda	ZAM695	0.990009	SE-2209_191110	AfricanNeo_B
1630	Zambia_Ngoni	ZX040	0.995686	SE-2209_191110	AfricanNeo_A
1631	Zambia_Ngoni	ZX057	0.996015	SE-2209_191110	AfricanNeo_A
1632	Zambia_Ngoni	ZX104	0.995867	SE-2209_191110	AfricanNeo_A
1633	Zambia_Ngoni	ZX105	0.996205	SE-2209_191110	AfricanNeo_A
1634	Zambia_Ngoni	ZX106	0.995864	SE-2209_191110	AfricanNeo_A
1635	Zambia_Ngoni	ZX110	0.995452	SE-2209_191110	AfricanNeo_A
1636	Zambia_Ngoni	ZX119	0.995826	SE-2209_191110	AfricanNeo_A
1637	Zambia_Ngoni	ZX123	0.995135	SE-2209_191110	AfricanNeo_A
1638	Zambia_Nkoya	ZAM018	0.995405	SE-2209_191110	AfricanNeo_B
1639	Zambia_Nkoya	ZAM102	0.99323	SE-2209_191110	AfricanNeo_B
1640	Zambia_Nkoya	ZAM107	0.991098	SE-2209_191110	AfricanNeo_B
1641	Zambia_Nkoya	ZAM108	0.98344	SE-2209_191110	AfricanNeo_B
1642	Zambia_Nkoya	ZAM109	0.98676	SE-2209_191110	AfricanNeo_B
1643	Zambia_Nkoya	ZAM110	0.993738	SE-2209_191110	AfricanNeo_B
1644	Zambia_Nkoya	ZAM111	0.995379	SE-2209_191110	AfricanNeo_B
1645	Zambia_Nkoya	ZAM112	0.994424	SE-2209_191110	AfricanNeo_B
1646	Zambia_Nkoya	ZAM113	0.995024	SE-2209_191110	AfricanNeo_B
1647	Zambia_Nkoya	ZAM114	0.98746	SE-2209_191110	AfricanNeo_B
1648	Zambia_Nkoya	ZAM668	0.995437	SE-2209_191110	AfricanNeo_B
1649	Zambia_Nkoya	ZAM677	0.995856	SE-2209_191110	AfricanNeo_B
1650	Zambia_Nkoya	ZAM679	0.993004	SE-2209_191110	AfricanNeo_B
1651	Zambia_Nkoya	ZAM680	0.994634	SE-2209_191110	AfricanNeo_B
1652	Zambia_Nkoya	ZAM681	0.993556	SE-2209_191110	AfricanNeo_B
1653	Zambia_Nkoya	ZAM707	0.99529	SE-2209_191110	AfricanNeo_B
1654	Zambia_Nsenga	ZAM035	0.98733	SE-2209_191110	AfricanNeo_B
1655	Zambia_Nsenga	ZAM623	0.994503	SE-2209_191110	AfricanNeo_B
1656	Zambia_Nsenga	ZX047	0.99557	SE-2209_191110	AfricanNeo_A
1657	Zambia_Nsenga	ZX125	0.996163	SE-2209_191110	AfricanNeo_A
1658	Zambia_Nsenga	ZX127	0.996119	SE-2209_191110	AfricanNeo_A
1659	Zambia_Nyengo	ZAM023	0.993739	SE-2209_191110	AfricanNeo_B
1660	Zambia_Nyengo	ZAM086	0.995976	SE-2209_191110	AfricanNeo_B
1661	Zambia_Nyengo	ZAM144	0.994041	SE-2209_191110	AfricanNeo_B
1662	Zambia_Nyengo	ZAM259	0.993188	SE-2209_191110	AfricanNeo_B
1663	Zambia_Nyengo	ZAM261	0.995848	SE-2209_191110	AfricanNeo_B
1664	Zambia_Nyengo	ZAM461	0.995777	SE-2209_191110	AfricanNeo_B
1665	Zambia_Nyengo	ZAM471	0.994074	SE-2209_191110	AfricanNeo_B
1666	Zambia_Nyengo	ZAM601	0.995618	SE-2209_191110	AfricanNeo_B
1667	Zambia_Nyengo	ZAM630	0.994426	SE-2209_191110	AfricanNeo_B
1668	Zambia_Nyengo	ZAM749	0.993735	SE-2209_191110	AfricanNeo_B
1669	Zambia_Shanjo	ZAM148	0.993021	SE-2209_191110	AfricanNeo_B
1670	Zambia_Shanjo	ZAM153	0.994958	SE-2209_191110	AfricanNeo_B
1671	Zambia_Shanjo	ZAM159	0.994481	SE-2209_191110	AfricanNeo_B
1672	Zambia_Shanjo	ZAM337	0.991796	SE-2209_191110	AfricanNeo_B
1673	Zambia_Shanjo	ZAM502	0.995302	SE-2209_191110	AfricanNeo_B
1674	Zambia_Shanjo	ZAM703	0.995164	SE-2209_191110	AfricanNeo_B
1675	Zambia_Shanjo	ZAM724	0.995374	SE-2209_191110	AfricanNeo_B
1676	Zambia_Shanjo	ZAM725	0.995564	SE-2209_191110	AfricanNeo_B
1677	Zambia_Shanjo	ZAM738	0.994262	SE-2209_191110	AfricanNeo_B
1678	Zambia_Shanjo	ZAM739	0.993451	SE-2209_191110	AfricanNeo_B
1679	Zambia_Shona	ZAM032	0.99517	SE-2209_191110	AfricanNeo_B
1680	Zambia_ShonaZam	ZAM08	0.994666	SE-2209_191110	AfricanNeo_A
1681	Zambia_ShonaZam	ZX049	0.995814	SE-2209_191110	AfricanNeo_A
1682	Zambia_ShonaZam	ZX051	0.996007	SE-2209_191110	AfricanNeo_A
1683	Zambia_ShonaZam	ZX114	0.996123	SE-2209_191110	AfricanNeo_A
1684	Zambia_TongaZam	ZAM34	0.995886	SE-2209_191110	AfricanNeo_A
1685	Zambia_TongaZam	ZAM41	0.995984	SE-2209_191110	AfricanNeo_A
1686	Zambia_TongaZam	ZAM43	0.995315	SE-2209_191110	AfricanNeo_A
1687	Zambia_TongaZam	ZAM44	0.994704	SE-2209_191110	AfricanNeo_A
1688	Zambia_TongaZam	ZAM46	0.994931	SE-2209_191110	AfricanNeo_A
1689	Zambia_TongaZam	ZAM61	0.993954	SE-2209_191110	AfricanNeo_A
1690	Zambia_TongaZam	ZAM62	0.995883	SE-2209_191110	AfricanNeo_A
1691	Zambia_TongaZam	ZAM69	0.994986	SE-2209_191110	AfricanNeo_A
1692	Zambia_TongaZam	ZX052	0.994312	SE-2209_191110	AfricanNeo_A
1693	Zambia_TongaZam	ZX060	0.994874	SE-2209_191110	AfricanNeo_A
1694	Zambia_Tswana	413	0.99584	SE-2209_191110	AfricanNeo_B
1695	Zambia_Tswana	417	0.99523	SE-2209_191110	AfricanNeo_B
1696	Zambia_Tumbuka	ZAM056	0.8348	SE-2209_191110	AfricanNeo_B
1697	Zambia_Tumbuka	ZAM22	0.995065	SE-2209_191110	AfricanNeo_A
1698	Zambia_Tumbuka	ZAM227	0.99566	SE-2209_191110	AfricanNeo_B
1699	Zambia_Tumbuka	ZX007	0.993753	SE-2209_191110	AfricanNeo_A
1700	Zambia_Tumbuka	ZX122	0.995757	SE-2209_191110	AfricanNeo_A
1701	Zanzibar_Swahili	ZAN095	0.995488	SE-2209_191110	AfricanNeo_A
1702	Zanzibar_Swahili	ZAN102	0.993054	SE-2209_191110	AfricanNeo_A
1703	Zanzibar_Swahili	ZAN103	0.994546	SE-2209_191110	AfricanNeo_A
1704	Zanzibar_Swahili	ZAN105	0.995429	SE-2209_191110	AfricanNeo_A
1705	Zanzibar_Swahili	ZAN108	0.992697	SE-2209_191110	AfricanNeo_A
1706	Zanzibar_Swahili	ZAN111	0.995492	SE-2209_191110	AfricanNeo_A
1707	Zanzibar_Swahili	ZAN112	0.994823	SE-2209_191110	AfricanNeo_A
1708	Zanzibar_Swahili	ZAN114	0.995534	SE-2209_191110	AfricanNeo_A
1709	Zanzibar_Swahili	ZAN116	0.990364	SE-2209_191110	AfricanNeo_A
1710	Zanzibar_Swahili	ZAN118	0.995785	SE-2209_191110	AfricanNeo_A
1711	Zanzibar_Swahili	ZAN119	0.995465	SE-2209_191110	AfricanNeo_A
1712	Zanzibar_Swahili	ZAN121	0.995747	SE-2209_191110	AfricanNeo_A
1713	Zanzibar_Swahili	ZAN122	0.995703	SE-2209_191110	AfricanNeo_A
1714	Zanzibar_Swahili	ZAN124	0.995064	SE-2209_191110	AfricanNeo_A
1715	Zanzibar_Swahili	ZAN125	0.994232	SE-2209_191110	AfricanNeo_A
1716	Zanzibar_Swahili	ZAN126	0.994897	SE-2209_191110	AfricanNeo_A
1717	Zanzibar_Swahili	ZAN127	0.995295	SE-2209_191110	AfricanNeo_A
1718	Zanzibar_Swahili	ZAN128	0.99505	SE-2209_191110	AfricanNeo_A
1719	Zanzibar_Swahili	ZAN129	0.995842	SE-2209_191110	AfricanNeo_A
1720	Zanzibar_Swahili	ZAN130	0.99576	SE-2209_191110	AfricanNeo_A
1721	Zanzibar_Swahili	ZAN131	0.995891	SE-2209_191110	AfricanNeo_A
1722	Zanzibar_Swahili	ZAN132	0.994649	SE-2209_191110	AfricanNeo_A
1723	Zanzibar_Swahili	ZAN135	0.995013	SE-2209_191110	AfricanNeo_A
1724	Zimbabwe_Remba	BD001	0.99496	SE-2209_191110	AfricanNeo_A
1725	Zimbabwe_Remba	BD002	0.991984	SE-2209_191110	AfricanNeo_A
1726	Zimbabwe_Remba	BD003	0.992492	SE-2209_191110	AfricanNeo_A
1727	Zimbabwe_Remba	BD004	0.995266	SE-2209_191110	AfricanNeo_A
1728	Zimbabwe_Remba	BD005	0.995343	SE-2209_191110	AfricanNeo_A
1729	Zimbabwe_Remba	BD006	0.6081	SE-2209_191110	AfricanNeo_A
1730	Zimbabwe_Remba	BD008	0.4879	SE-2209_191110	AfricanNeo_A
1731	Zimbabwe_Remba	BD012	0.992713	SE-2209_191110	AfricanNeo_A
1732	Zimbabwe_Remba	BD013	0.994479	SE-2209_191110	AfricanNeo_A
1733	Zimbabwe_Remba	BD015	0.995448	SE-2209_191110	AfricanNeo_A
1734	Zimbabwe_Remba	BD036	0.993091	SE-2209_191110	AfricanNeo_A
1735	Zimbabwe_Remba	BD037	0.994743	SE-2209_191110	AfricanNeo_A
1736	Zimbabwe_Remba	BD038	0.98529	SE-2209_191110	AfricanNeo_A
1737	Zimbabwe_Remba	BD039	0.995646	SE-2209_191110	AfricanNeo_A
1738	Zimbabwe_Remba	BD040	0.995138	SE-2209_191110	AfricanNeo_A
1739	Zimbabwe_Remba	BD101	0.98293	SE-2209_191110	AfricanNeo_A
1740	Zimbabwe_Remba	BD102	0.996087	SE-2209_191110	AfricanNeo_A
1741	Zimbabwe_Remba	BD103	0.994454	SE-2209_191110	AfricanNeo_A
1742	Zimbabwe_Remba	BD104	0.996153	SE-2209_191110	AfricanNeo_A
1743	Zimbabwe_Remba	BD106	0.995878	SE-2209_191110	AfricanNeo_A
1744	Zimbabwe_Remba	BD107	0.995422	SE-2209_191110	AfricanNeo_A
1745	Zimbabwe_Remba	BD108	0.994743	SE-2209_191110	AfricanNeo_A
1746	Zimbabwe_Remba	BD109	0.990501	SE-2209_191110	AfricanNeo_A
1747	Zimbabwe_Remba	BD110	0.98907	SE-2209_191110	AfricanNeo_A
1748	Zimbabwe_Remba	BD113	0.995566	SE-2209_191110	AfricanNeo_A
1749	Zimbabwe_Remba	BD114	0.994732	SE-2209_191110	AfricanNeo_A
1750	Zimbabwe_Remba	BD115	0.995609	SE-2209_191110	AfricanNeo_A
1751	Zimbabwe_Remba	BD116	0.993303	SE-2209_191110	AfricanNeo_A
1752	Zimbabwe_Remba	BD117	0.995271	SE-2209_191110	AfricanNeo_A
1753	Zimbabwe_Remba	BD118	0.994918	SE-2209_191110	AfricanNeo_A
1754	Zimbabwe_Remba	BD119	0.992827	SE-2209_191110	AfricanNeo_A
1755	Zimbabwe_Remba	BD120	0.995061	SE-2209_191110	AfricanNeo_A
1756	Zimbabwe_Remba	BD121	0.995658	SE-2209_191110	AfricanNeo_A
1757	Zimbabwe_Remba	BD122	0.996089	SE-2209_191110	AfricanNeo_A
1758	Zimbabwe_Remba	BD123	0.995645	SE-2209_191110	AfricanNeo_A
1759	Zimbabwe_Remba	BD124	0.99582	SE-2209_191110	AfricanNeo_A
1760	Zimbabwe_Remba	BD125	0.99459	SE-2209_191110	AfricanNeo_A
1761	Zimbabwe_Remba	BD126	0.995046	SE-2209_191110	AfricanNeo_A
1762	Zimbabwe_Remba	BD127	0.95821	SE-2209_191110	AfricanNeo_A
1763	Zimbabwe_Remba	BD128	0.996013	SE-2209_191110	AfricanNeo_A

## Sheet: S2- AfricanNeo DB 
	Supplementary Table 2: Populations and groups that were included in each assembled dataset.
	Group	Population	Country	Population label	Bantu Group	Bantu branch	Guthrie Group	Glottocode	N	Latitude	Longitude	AfricanNeo dataset	Only-Africa dataset	Only-BSP dataset
		Bantu-speaking_populations_(BSP)
	BSP	Mpiemo	CAR	CAR_Mpiemo	NW-BSP 2	North-Western Bantu 2	A86c	mpie1238	10	3.55947	15.7944	Yes	Yes	Yes
	BSP	Nzime	Cameroon	Cameroon_Nzime	NW-BSP 2	North-Western Bantu 2	A842	koon1245	26	3.20641	12.2722	Yes	Yes	Yes
	BSP	Nzebi	Gabon	Gabon_Nzebi	WW-BSP	West-Western Bantu	B52	njeb1242	20	-1.5667	13.2	Yes	Yes	Yes
	BSP	Manyanga	DRC	DRC_Manyanga	WW-BSP	West-Western Bantu	H16b	koon1244	36	-4.37188	15.274	Yes	Yes	Yes
	BSP	Ding	DRC	DRC_Ding	WW-BSP	West-Western Bantu	B86	ding1239	43	-4.40816	15.2984	Yes	Yes	Yes
	BSP	Lwer	DRC	DRC_Lwer	WW-BSP	West-Western Bantu	B862	lele1265	16	-4.40816	15.2984	Yes	Yes	Yes
	BSP	Mbala	DRC	DRC_Mbala	SW-BSP	South-Western Bantu	H41	mbal1257	20	-3.81441	16.514	Yes	Yes	Yes
	BSP	Yans	DRC	DRC_Yans	WW-BSP	West-Western Bantu	B85	yans1239	28	-3.71443	17.6807	Yes	Yes	Yes
	BSP	Pende	DRC	DRC_Pende	SW-BSP	South-Western Bantu	L11	phen1239	23	-3.95239	18.0464	Yes	Yes	Yes
	BSP	Ngwi	DRC	DRC_Ngwi	WW-BSP	West-Western Bantu	B861	ngul1247	60	-5.04672	18.811	Yes	Yes	Yes
	BSP	Mbuun	DRC	DRC_Mbuun	WW-BSP	West-Western Bantu	B87	mpuo1241	34	-4.07648	19.5705	Yes	Yes	Yes
	BSP	LubaLulua	DRC	DRC_LubaLulua	SW-BSP	South-Western Bantu	L31	luba1249	11	-6.6433	23.9441	Yes	Yes	Yes
	BSP	Shi	DRC	DRC_Shi	E-BSP	Eastern Bantu	JD53	shii1238	130	-2.4102	28.832	Yes	Yes	Yes
	BSP	Rega	DRC	DRC_Rega	E-BSP	Eastern Bantu	D25	lega1253	15	-2.51041	28.9338	Yes	Yes	Yes
	BSP	Luhya-LWK	Kenya	Kenya_Luhya-LWK	E-BSP	Eastern Bantu	JE32	luyi1234	97	0.599345	34.7787	Yes	Yes	Yes
	BSP	Kikuyu	Kenya	Kenya_Kikuyu	E-BSP	Eastern Bantu	E51	kiku1240	99	0.997526	37.297	Yes	Yes	Yes
	BSP	Swahili-Mombasa	Kenya	Kenya_Swahili-Mombasa	E-BSP	Eastern Bantu	G42b	mvit1238	22	-4.04348	39.6682	Yes	Yes	Yes
	BSP	Swahili-Kilifi	Kenya	Kenya_Swahili-Kilifi	E-BSP	Eastern Bantu	G42b	mvit1238	32	-3.51065	39.9093	Yes	Yes	Yes
	BSP	Swahili-Lamu	Kenya	Kenya_Swahili-Lamu	E-BSP	Eastern Bantu	G42a	amuu1238	26	-2.26956	40.9006	Yes	Yes	Yes
	BSP	Fumbira	Uganda	Uganda_Fumbira	E-BSP	Eastern Bantu	JD61	rufu1238	15	-1.37717	29.6012	Yes	Yes	Yes
	BSP	Kiga	Uganda	Uganda_Kiga	E-BSP	Eastern Bantu	JE14	chig1238	16	-1.06681	29.8633	Yes	Yes	Yes
	BSP	Nkore	Uganda	Uganda_Nkore	E-BSP	Eastern Bantu	JE13	nkor1241	17	-0.545606	30.6543	Yes	Yes	Yes
	BSP	Banyarwanda	Uganda	Uganda_Banyarwanda	E-BSP	Eastern Bantu	JD61	kiny1244	100	1.61553	33.397	Yes	Yes	Yes
	BSP	Barundi	Uganda	Uganda_Barundi	E-BSP	Eastern Bantu	JD62	rund1242	97	0.340155	33.397	Yes	Yes	Yes
	BSP	Baganda	Uganda	Uganda_Baganda	E-BSP	Eastern Bantu	JE15	gand1255	100	3.17433	33.9639	Yes	Yes	Yes
	BSP	Nkore	Rwanda	Rwanda_Nkore	E-BSP	Eastern Bantu	JE13	nkor1241	21	-1.94397	29.6275	Yes	Yes	Yes
	BSP	TanzaniaMixed	Tanzania	Tanzania_TanzaniaMixed	E-BSP	Eastern Bantu	G	-	15	-5.58243	35.3738	Yes	Yes	Yes
	BSP	Swahili	Zanzibar	Zanzibar_Swahili	E-BSP	Eastern Bantu	G42d	ungu1238	20	-6.35292	39.4995	Yes	Yes	Yes
	BSP	Nyaneka	Angola	Angola_Nyaneka	SW-BSP	South-Western Bantu	R13	nyan1305	13	-15.96	14.94	Yes	Yes	Yes
	BSP	Umbundu	Angola	Angola_Umbundu	SW-BSP	South-Western Bantu	R11	umbu1257	20	-12.48	14.41	Yes	Yes	Yes
	BSP	Himba	Namibia	Namibia_Himba	SW-BSP	South-Western Bantu	R311	zemb1238	20	-19.1007	14.1235	Yes	Yes	Yes
	BSP	Herero	Namibia	Namibia_Herero	SW-BSP	South-Western Bantu	R30	here1253	22	-22.5668	17.0733	Yes	Yes	Yes
	BSP	Wambo	Namibia	Namibia_Wambo	SW-BSP	South-Western Bantu	R20	mbal1255	22	-17.5543	16.9264	Yes	Yes	Yes
	BSP	Damara-KSP	Namibia	Namibia_Damara-KSP	-	-	-	nama1264	30	-21.36	15.375	Yes	Yes	Yes
	BSP	Kwamashi	Zambia	Zambia_Kwamashi	SW-BSP	South-Western Bantu	K34	mash1267	14	-16.0566	22.3082	Yes	Yes	Yes
	BSP	Nyengo	Zambia	Zambia_Nyengo	SW-BSP	South-Western Bantu	K16	sima1258	10	-15.4849	23.2707	Yes	Yes	Yes
	BSP	Kwangwa	Zambia	Zambia_Kwangwa	SW-BSP	South-Western Bantu	K31	kwan1275	10	-16.9769	24.2285	Yes	Yes	Yes
	BSP	Mbunda	Zambia	Zambia_Mbunda	SW-BSP	South-Western Bantu	K15	mbun1249	26	-17.1652	24.3457	Yes	Yes	Yes
	BSP	Nkoya	Zambia	Zambia_Nkoya	SW-BSP	South-Western Bantu	L60	nkoy1244	14	-14.8308	24.6456	Yes	Yes	Yes
	BSP	Lozi	Zambia	Zambia_Lozi	E-BSP	Eastern Bantu	K21	lozi1239	25	-15.4071	23.2145	Yes	Yes	Yes
	BSP	Fwe	Zambia	Zambia_Fwe	E-BSP	Eastern Bantu	K402	fwee1238	13	-17.023	23.432	Yes	Yes	Yes
	BSP	TongaZam	Zambia	Zambia_TongaZam	E-BSP	Eastern Bantu	M64	tong1318	10	-16.8942	26.8699	Yes	Yes	Yes
	BSP	Bemba	Zambia	Zambia_Bemba	E-BSP	Eastern Bantu	M42	bemb1257	13	-10.4628	30.6008	Yes	Yes	Yes
	BSP	Chewa	Zambia	Zambia_Chewa	E-BSP	Eastern Bantu	N30	nyan1308	17	-12.4225	32.3641	Yes	Yes	Yes
	BSP	Yao	Mozambique	Mozambique_Yao	E-BSP	Eastern Bantu	P21	yaoo1241	19	-13.61	35.24	Yes	Yes	Yes
	BSP	Makhuwa	Mozambique	Mozambique_Makhuwa	E-BSP	Eastern Bantu	P31	makh1264	20	-14.7384	39.0327	Yes	Yes	Yes
	BSP	Nyanja	Mozambique	Mozambique_Nyanja	E-BSP	Eastern Bantu	N31	nyan1308	18	-14.8	32.81	Yes	Yes	Yes
	BSP	Sena	Mozambique	Mozambique_Sena	E-BSP	Eastern Bantu	N44	nucl1396	21	-17.789	35.2121	Yes	Yes	Yes
	BSP	Tewe	Mozambique	Mozambique_Tewe	E-BSP	Eastern Bantu	S13	tewe1238	11	-18.45	33.82	Yes	Yes	Yes
	BSP	Ndau	Mozambique	Mozambique_Ndau	E-BSP	Eastern Bantu	S15	ndau1241	16	-20.12	33.17	Yes	Yes	Yes
	BSP	Tswa	Mozambique	Mozambique_Tswa	E-BSP	Eastern Bantu	S51	tswa1255	10	-22.719	34.4979	Yes	Yes	Yes
	BSP	Bitonga	Mozambique	Mozambique_Bitonga	E-BSP	Eastern Bantu	S62	gito1238	16	-23.8	35.16	Yes	Yes	Yes
	BSP	Chopi	Mozambique	Mozambique_Chopi	E-BSP	Eastern Bantu	S61	chop1243	15	-24.9718	33.968	Yes	Yes	Yes
	BSP	Ghanzi	Botswana	Botswana_Ghanzi	E-BSP	Eastern Bantu	S311	kgal1244	27	-21.6966	21.6494	Yes	Yes	Yes
	BSP	Remba	Zimbabwe	Zimbabwe_Remba	E-BSP	Eastern Bantu	S16E	kara1480	32	-20.4799	29.9139	Yes	Yes	Yes
	BSP	Swazi	Swaziland	Swaziland_Swazi	E-BSP	Eastern Bantu	S43	swat1243	16	-26.6937	31.458	Yes	Yes	Yes
	BSP	Bhaca	SouthAfrica	SouthAfrica_Bhaca	E-BSP	Eastern Bantu	S402	bhac1238	13	-26.1832	30.6841	Yes	Yes	Yes
	BSP	Venda	SouthAfrica	SouthAfrica_Venda	E-BSP	Eastern Bantu	S21	vend1245	22	-22.6419	30.5671	Yes	Yes	Yes
	BSP	Pedi	SouthAfrica	SouthAfrica_Pedi	E-BSP	Eastern Bantu	S32a	pedi1238	47	-24.5997	29.3901	Yes	Yes	Yes
	BSP	Xhosa	SouthAfrica	SouthAfrica_Xhosa	E-BSP	Eastern Bantu	S41	xhos1239	30	-30.514	27.8419	Yes	Yes	Yes
	BSP	Tsonga	SouthAfrica	SouthAfrica_Tsonga	E-BSP	Eastern Bantu	S53	tson1249	29	-22.8942	30.7124	Yes	Yes	Yes
	BSP	Tswana	SouthAfrica	SouthAfrica_Tswana	E-BSP	Eastern Bantu	S31	tswa1253	32	-26.263	26.1678	Yes	Yes	Yes
	BSP	SEBantu	SouthAfrica	SouthAfrica_SEBantu	E-BSP	Eastern Bantu	S	-	19	-26.2566	28.0371	Yes	Yes	Yes
	BSP	Sotho	SouthAfrica	SouthAfrica_Sotho	E-BSP	Eastern Bantu	S32	sout2807	20	-27.6475	27.232	Yes	Yes	Yes
	BSP	SothoAGDP	SouthAfrica	SouthAfrica_SothoAGDP	E-BSP	Eastern Bantu	S32	sout2807	86	-28.1873	27.4052	Yes	Yes	Yes
	BSP	Zulu	SouthAfrica	SouthAfrica_Zulu	E-BSP	Eastern Bantu	S42	zulu1248	61	-28.0189	29.5667	Yes	Yes	Yes
	BSP	ZuluAGDP	SouthAfrica	SouthAfrica_ZuluAGDP	E-BSP	Eastern Bantu	S42	zulu1248	100	-29.1638	30.7639	Yes	Yes	Yes
		Ubangi-speaking_populations_(UBP)
	UBP	Banda	CAR	CAR_Banda	-	-	-	-	10	5.34069	20.8952	Yes	Yes	-
	UBP	DzangaShangaPeople	CAR	CAR_DzangaShangaPeople	-	-	-	-	12	3.10596	16.2479	Yes	Yes	-
	UBP	Gbaya	CAR	CAR_Gbaya	-	-	-	-	23	6.19544	16.6493	Yes	Yes	-
		Niger-Kongo-speaking_populations_(NKP)
	NKP	Fula	Gambia	Gambia_Fula	-	-	-	-	74	13.3979	-14.3949	Yes	Yes	-
	NKP	Jola	Gambia	Gambia_Jola	-	-	-	-	79	13.3979	-14.3949	Yes	Yes	-
	NKP	Mandinka	Gambia	Gambia_Mandinka	-	-	-	-	88	13.3979	-14.3949	Yes	Yes	-
	NKP	Wolof	Gambia	Gambia_Wolof	-	-	-	-	78	13.3979	-14.3949	Yes	Yes	-
	NKP	Gambian-GWD	Gambia	Gambia_Gambian-GWD	-	-	-	-	113	13.2769	-16.6331	Yes	Yes	-
	NKP	Mende-MSL	SierraLeone	SierraLeone_Mende-MSL	-	-	-	-	85	8.5	-13.2	Yes	Yes	-
	NKP	Bwa	Mali	Mali_Bwa	-	-	-	-	15	13.2872	-4.59134	Yes	Yes	-
	NKP	Ahizi	IvoryCoast	IvoryCoast_Ahizi	-	-	-	-	18	5.25	-4.61	Yes	Yes	-
	NKP	Yacouba	IvoryCoast	IvoryCoast_Yacouba	-	-	-	-	16	7.27	-8.17	Yes	Yes	-
	NKP	GaAdangbe	Ghana	Ghana_GaAdangbe	-	-	-	-	100	6.07124	-0.252635	Yes	Yes	-
	NKP	Bariba	Benin	Benin_Bariba	-	-	-	-	24	9.35	2.62	Yes	Yes	-
	NKP	Fon	Benin	Benin_Fon	-	-	-	-	19	6.35	2.41	Yes	Yes	-
	NKP	Yoruba	Benin	Benin_Yoruba	-	-	-	-	24	7.36	2.6	Yes	Yes	-
	NKP	Igbo	Nigeria	Nigeria_Igbo	-	-	-	-	99	6.92236	7.4797	Yes	Yes	-
	NKP	Esan-ESN	Nigeria	Nigeria_Esan-ESN	-	-	-	-	99	6.5	6	Yes	Yes	-
	NKP	Yoruba-YRI	Nigeria	Nigeria_Yoruba-YRI	-	-	-	-	108	7.37825	3.94435	Yes	Yes	-
		Afro-Asiatic-speaking_populations_(AAP)
	AAP	Wolayta	Ethiopia	Ethiopia_Wolayta	-	-	-	-	21	6	37	Yes	Yes	-
	AAP	Amhara	Ethiopia	Ethiopia_Amhara	-	-	-	-	42	10	39	Yes	Yes	-
	AAP	Oromo	Ethiopia	Ethiopia_Oromo	-	-	-	-	26	8	37	Yes	Yes	-
	AAP	Somali	Ethiopia	Ethiopia_Somali	-	-	-	-	42	9	42	Yes	Yes	-
		Nilo-Saharan-speaking_populations_(NSP)
	NSP	Toubou	Chad	Chad_Toubou	-	-	-	-	69	18.2983	19.4787	Yes	Yes	-
	NSP	Sara	Chad	Chad_Sara	-	-	-	-	62	9.20965	16.9922	Yes	Yes	-
	NSP	Gumuz	Ethiopia	Ethiopia_Gumuz	-	-	-	-	21	10.5923	35.7178	Yes	Yes	-
	NSP	Kalenjin	Kenya	Kenya_Kalenjin	-	-	-	-	100	2.04066	36.5146	Yes	Yes	-
		Language_isolate_population_(LIP)
	LIP	Laal	Chad	Chad_Laal	-	-	-	-	23	9.89559	19.9931	Yes	Yes	-
		Western_Rainforest_HG_populations_(wRHG)
	wRHG	Baka	Cameroon	Cameroon_Baka	-	-	-	-	37	3.13156	13.886	Yes	Yes	-
	wRHG	Baka	CameroonGabon	CameroonGabon_Baka	-	-	-	-	16	3.08	14.07	Yes	Yes	-
		Eastern_African_HG_populations_(EHG)
	EHG	Sabue	Ethiopia	Ethiopia_Sabue					13	7.44021	35.3239	Yes	Yes
	EHG	Hadza	Tanzania	Tanzania_Hadza					20	-3.58649	33.8334	Yes	Yes
		Southern_African_Khoe-San_populations_(KSP)
	KSP	Khwe	Angola	Angola_Khwe	-	-	-	-	18	-17.363921	22.950439	Yes	Yes	-
	KSP	Xun	Angola	Angola_Xun	-	-	-	-	13	-14.628943	17.666016	Yes	Yes	-
	KSP	Juhoansi	Namibia	Namibia_Juhoansi	-	-	-	-	17	-19.597399	20.494995	Yes	Yes	-
	KSP	TsumkweKung	Namibia	Namibia_TsumkweKung	-	-	-	-	11	-19.598	20.5025	Yes	Yes	-
	KSP	Nama	Namibia	Namibia_Nama	-	-	-	-	18	-22.558559	17.072754	Yes	Yes	-
	KSP	GuiGhanaKgal	Botswana	Botswana_GuiGhanaKgal	-	-	-	-	10	-23.650898	24.6698	Yes	Yes	-
	KSP	KalahariKhoe	Botswana	Botswana_KalahariKhoe	-	-	-	-	37	-22.3392	23.0065	Yes	Yes	-
	KSP	Karretjie	SouthAfrica	SouthAfrica_Karretjie	-	-	-	-	17	-30.712638	25.101013	Yes	Yes	-
	KSP	Khomani	SouthAfrica	SouthAfrica_Khomani	-	-	-	-	32	-26.974138	20.794373	Yes	Yes	-
		Mixed_ancestry_populations_(MAP)			-	-	-	-						-
	MAP	Coloured-Askham	SouthAfrica	SouthAfrica_Coloured-Askham	-	-	-	-	12	-26.9859	20.7815	Yes	Yes	-
	MAP	Coloured-Colesberg	SouthAfrica	SouthAfrica_Coloured-Colesberg	-	-	-	-	14	-30.712638	25.101013	Yes	Yes	-
	MAP	Coloured-Wellington	SouthAfrica	SouthAfrica_Coloured-Wellington	-	-	-	-	19	-33.643282	19.011841	Yes	Yes	-
		Eurasian_populations_(EUA)
	EUA	Yemeni	Yemen	Yemen_Yemeni	-	-	-	-	20	15.1613	44.2909	Yes	-	-
	EUA	Lebanese-Muslim	Lebanon	Lebanon_Lebanese-Muslim	-	-	-	-	43	33.84	35.5056	Yes	-	-
	EUA	Lebanese-Druze	Lebanon	Lebanon_Lebanese-Druze	-	-	-	-	31	33.84	35.5056	Yes	-	-
	EUA	Lebanese-Christian	Lebanon	Lebanon_Lebanese-Christian	-	-	-	-	52	33.84	35.5056	Yes	-	-
	EUA	Iberian-IBS	Europe	Europe_Iberian-IBS	-	-	-	-	107	40.38	-3.72	Yes	-	-
	EUA	Toscani-TSI	Europe	Europe_Toscani-TSI	-	-	-	-	107	42.1	12	Yes	-	-
	EUA	British-GBR	Europe	Europe_British-GBR	-	-	-	-	91	52.4862	-1.8904	Yes	-	-
	EUA	EuropeanAncestry-CEU	Europe	Europe_EuropeanAncestry-CEU	-	-	-	-	99	45.8566	2.35222	Yes	-	-
	EUA	Finnish-FIN	Europe	Europe_Finnish-FIN	-	-	-	-	99	60.17	24.93	Yes	-	-
	EUA	ChineseHan-CHB	EastAsia	EastAsia_ChineseHan-CHB	-	-	-	-	103	39.9167	116.383	Yes	-	-
	EUA	ChineseDai-CDX	EastAsia	EastAsia_ChineseDai-CDX	-	-	-	-	93	22	100.78	Yes	-	-
	EUA	Japanese-JPT	EastAsia	EastAsia_Japanese-JPT	-	-	-	-	104	35.6862	139.754	Yes	-	-
	EUA	Kinh-KHV	EastAsia	EastAsia_Kinh-KHV	-	-	-	-	99	10.78	106.68	Yes	-	-

## Sheet: S3- ADMIX K4
	Supplementary Table 3: ADMIXTURE results at K4 on the basis of the AfricanNeo dataset. Table showing estimated averages for each K-group in each population. Each K-group was labelled with the population that has the highest values for that K-group.
	Group	Population	N	Latitude	Longitude	Mali_Bwa	Namibia_Juhoansi	Europe_British-GBR	EastAsia_Japanese-JPT
	BSP	CAR_Mpiemo	10	3.55947	15.7944	87.325% ±0.785%	9.057% ±0.645%	2.334% ±0.923%	1.284% ±0.651%
	BSP	Cameroon_Nzime	26	3.20641	12.2722	87.529% ±0.856%	9.216% ±0.739%	2.165% ±1.178%	1.090% ±0.620%
	BSP	Gabon_Nzebi	20	-1.5667	13.2	87.351% ±1.041%	9.602% ±1.144%	1.919% ±0.636%	1.128% ±0.742%
	BSP	DRC_Manyanga	36	-4.37188	15.274	89.433% ±0.839%	7.839% ±0.641%	1.560% ±0.298%	1.168% ±0.518%
	BSP	DRC_Ding	43	-4.40816	15.2984	90.089% ±0.592%	7.012% ±0.515%	1.611% ±0.596%	1.288% ±0.506%
	BSP	DRC_Lwer	16	-4.40816	15.2984	90.089% ±0.608%	7.186% ±0.337%	1.472% ±0.506%	1.253% ±0.477%
	BSP	DRC_Mbala	20	-3.81441	16.514	89.660% ±0.804%	7.195% ±0.537%	1.949% ±0.627%	1.196% ±0.472%
	BSP	DRC_Yans	28	-3.71443	17.6807	89.709% ±1.071%	7.298% ±0.625%	1.816% ±0.794%	1.176% ±0.607%
	BSP	DRC_Pende	23	-3.95239	18.0464	90.175% ±0.797%	7.017% ±0.619%	1.642% ±0.590%	1.166% ±0.476%
	BSP	DRC_Ngwi	60	-5.04672	18.811	89.979% ±0.655%	7.136% ±0.569%	1.677% ±0.560%	1.208% ±0.515%
	BSP	DRC_Mbuun	34	-4.07648	19.5705	90.055% ±0.791%	7.067% ±0.486%	1.682% ±0.521%	1.196% ±0.462%
	BSP	DRC_LubaLulua	11	-6.6433	23.9441	90.217% ±0.566%	6.743% ±0.738%	1.842% ±0.489%	1.198% ±0.552%
	BSP	DRC_Shi	130	-2.4102	28.832	87.545% ±2.692%	7.457% ±0.794%	3.830% ±2.550%	1.168% ±0.474%
	BSP	DRC_Rega	15	-2.51041	28.9338	88.175% ±1.031%	8.385% ±1.029%	2.532% ±0.979%	0.909% ±0.642%
	BSP	Kenya_Luhya-LWK	97	0.599345	34.7787	83.074% ±1.412%	8.513% ±0.692%	6.786% ±1.068%	1.627% ±0.522%
	BSP	Kenya_Kikuyu	99	0.997526	37.297	69.166% ±1.424%	9.350% ±0.555%	19.818% ±1.324%	1.666% ±0.555%
	BSP	Kenya_Swahili-Mombasa	22	-4.04348	39.6682	75.913% ±10.160%	8.597% ±1.029%	12.620% ±9.549%	2.870% ±1.826%
	BSP	Kenya_Swahili-Kilifi	32	-3.51065	39.9093	80.500% ±6.214%	9.276% ±0.769%	8.170% ±6.167%	2.055% ±0.851%
	BSP	Kenya_Swahili-Lamu	26	-2.26956	40.9006	82.646% ±1.987%	9.147% ±0.670%	6.593% ±1.984%	1.614% ±0.528%
	BSP	Uganda_Fumbira	15	-1.37717	29.6012	77.654% ±6.095%	8.051% ±1.037%	12.956% ±4.970%	1.339% ±0.506%
	BSP	Uganda_Kiga	16	-1.06681	29.8633	80.011% ±2.234%	7.708% ±0.692%	11.006% ±1.767%	1.275% ±0.552%
	BSP	Uganda_Nkore	17	-0.545606	30.6543	73.427% ±7.488%	8.718% ±0.625%	16.340% ±6.691%	1.515% ±0.495%
	BSP	Uganda_Banyarwanda	100	1.61553	33.397	76.029% ±6.120%	8.772% ±0.718%	13.726% ±5.712%	1.474% ±0.550%
	BSP	Uganda_Barundi	97	0.340155	33.397	79.291% ±4.259%	9.063% ±0.818%	10.152% ±3.923%	1.494% ±0.506%
	BSP	Uganda_Baganda	100	3.17433	33.9639	84.195% ±2.794%	8.312% ±0.736%	6.197% ±2.451%	1.296% ±0.504%
	BSP	Rwanda_Nkore	21	-1.94397	29.6275	77.350% ±3.475%	8.267% ±0.784%	13.258% ±3.088%	1.125% ±0.505%
	BSP	Tanzania_TanzaniaMixed	15	-5.58243	35.3738	84.067% ±2.918%	9.488% ±1.221%	4.976% ±2.758%	1.470% ±0.405%
	BSP	Zanzibar_Swahili	20	-6.35292	39.4995	78.091% ±1.816%	8.677% ±0.617%	10.941% ±1.781%	2.291% ±0.530%
	BSP	Angola_Nyaneka	13	-15.96	14.94	86.417% ±1.293%	9.123% ±1.668%	2.806% ±1.194%	1.654% ±1.276%
	BSP	Angola_Umbundu	20	-12.48	14.41	86.951% ±1.945%	6.850% ±0.800%	3.671% ±1.633%	2.528% ±1.452%
	BSP	Namibia_Himba	20	-19.1007	14.1235	82.841% ±2.894%	13.522% ±2.541%	2.305% ±0.848%	1.332% ±0.443%
	BSP	Namibia_Herero	22	-22.5668	17.0733	75.374% ±11.570%	15.352% ±8.176%	8.092% ±9.780%	1.182% ±0.895%
	BSP	Namibia_Wambo	22	-17.5543	16.9264	85.334% ±7.261%	11.346% ±7.091%	2.179% ±1.688%	1.141% ±0.505%
	BSP	Namibia_Damara-KSP	30	-21.36	15.375	66.251% ±19.597%	25.644% ±19.272%	7.143% ±8.743%	0.962% ±0.617%
	BSP	Zambia_Kwamashi	14	-16.0566	22.3082	87.246% ±1.383%	9.988% ±1.065%	1.565% ±0.567%	1.201% ±0.593%
	BSP	Zambia_Nyengo	10	-15.4849	23.2707	87.764% ±0.331%	9.413% ±0.577%	1.729% ±0.558%	1.093% ±0.330%
	BSP	Zambia_Kwangwa	10	-16.9769	24.2285	87.413% ±0.873%	9.839% ±0.837%	1.842% ±0.545%	0.906% ±0.432%
	BSP	Zambia_Mbunda	26	-17.1652	24.3457	88.716% ±1.243%	8.639% ±1.220%	1.784% ±0.624%	0.861% ±0.360%
	BSP	Zambia_Nkoya	14	-14.8308	24.6456	88.819% ±0.626%	8.384% ±0.723%	1.856% ±0.573%	0.941% ±0.453%
	BSP	Zambia_Lozi	25	-15.4071	23.2145	86.482% ±5.044%	8.928% ±1.018%	3.312% ±4.639%	1.278% ±1.288%
	BSP	Zambia_Fwe	13	-17.023	23.432	84.240% ±0.977%	12.529% ±0.663%	1.857% ±0.668%	1.373% ±0.750%
	BSP	Zambia_TongaZam	10	-16.8942	26.8699	87.504% ±1.519%	9.263% ±1.687%	1.734% ±0.556%	1.499% ±0.505%
	BSP	Zambia_Bemba	13	-10.4628	30.6008	88.277% ±1.053%	8.099% ±1.066%	2.251% ±0.530%	1.374% ±0.693%
	BSP	Zambia_Chewa	17	-12.4225	32.3641	88.056% ±0.652%	8.773% ±0.618%	2.046% ±0.723%	1.125% ±0.456%
	BSP	Mozambique_Yao	19	-13.61	35.24	84.261% ±1.985%	9.948% ±1.929%	3.197% ±1.002%	2.595% ±1.221%
	BSP	Mozambique_Makhuwa	20	-14.7384	39.0327	83.805% ±2.293%	10.896% ±0.769%	2.915% ±1.980%	2.384% ±1.119%
	BSP	Mozambique_Nyanja	18	-14.8	32.81	87.201% ±1.604%	8.908% ±0.796%	2.188% ±0.830%	1.703% ±0.714%
	BSP	Mozambique_Sena	21	-17.789	35.2121	85.825% ±1.870%	8.814% ±0.790%	2.989% ±1.482%	2.372% ±1.177%
	BSP	Mozambique_Tewe	11	-18.45	33.82	85.704% ±2.276%	8.610% ±0.615%	3.300% ±1.049%	2.387% ±1.271%
	BSP	Mozambique_Ndau	16	-20.12	33.17	85.804% ±1.375%	8.655% ±0.860%	3.020% ±1.093%	2.521% ±0.832%
	BSP	Mozambique_Tswa	10	-22.719	34.4979	85.738% ±2.399%	9.455% ±1.094%	2.561% ±1.508%	2.246% ±1.530%
	BSP	Mozambique_Bitonga	16	-23.8	35.16	84.904% ±1.562%	9.441% ±0.878%	3.074% ±1.198%	2.580% ±1.158%
	BSP	Mozambique_Chopi	15	-24.9718	33.968	84.896% ±2.222%	9.599% ±0.942%	2.685% ±1.091%	2.821% ±1.541%
	BSP	Botswana_Ghanzi	27	-21.6966	21.6494	59.292% ±9.902%	39.117% ±7.348%	0.899% ±3.531%	0.692% ±0.892%
	BSP	Zimbabwe_Remba	32	-20.4799	29.9139	84.781% ±1.273%	9.481% ±0.811%	4.253% ±1.094%	1.485% ±0.644%
	BSP	Swaziland_Swazi	16	-26.6937	31.458	76.068% ±3.847%	22.024% ±3.624%	1.067% ±0.365%	0.842% ±0.448%
	BSP	SouthAfrica_Bhaca	13	-26.1832	30.6841	71.342% ±1.989%	26.398% ±1.992%	1.184% ±0.635%	1.076% ±0.355%
	BSP	SouthAfrica_Venda	22	-22.6419	30.5671	83.635% ±4.177%	13.241% ±4.360%	1.910% ±0.973%	1.214% ±0.569%
	BSP	SouthAfrica_Pedi	47	-24.5997	29.3901	73.649% ±4.919%	23.756% ±4.588%	1.731% ±2.105%	0.864% ±0.742%
	BSP	SouthAfrica_Xhosa	30	-30.514	27.8419	68.103% ±5.666%	26.538% ±5.199%	4.257% ±4.838%	1.101% ±1.074%
	BSP	SouthAfrica_Tsonga	29	-22.8942	30.7124	83.904% ±5.773%	12.802% ±5.339%	2.064% ±3.024%	1.230% ±0.649%
	BSP	SouthAfrica_Tswana	32	-26.263	26.1678	67.052% ±6.837%	30.837% ±6.493%	1.038% ±2.130%	1.073% ±0.813%
	BSP	SouthAfrica_SEBantu	19	-26.2566	28.0371	71.192% ±2.991%	26.573% ±4.144%	1.143% ±0.805%	1.092% ±1.046%
	BSP	SouthAfrica_Sotho	20	-27.6475	27.232	62.182% ±6.792%	35.611% ±7.288%	1.249% ±1.792%	0.959% ±0.803%
	BSP	SouthAfrica_SothoAGDP	86	-28.1873	27.4052	70.976% ±4.849%	26.845% ±5.080%	1.233% ±1.619%	0.947% ±0.558%
	BSP	SouthAfrica_Zulu	61	-28.0189	29.5667	73.061% ±3.372%	24.426% ±3.342%	1.624% ±0.663%	0.889% ±0.446%
	BSP	SouthAfrica_ZuluAGDP	100	-29.1638	30.7639	72.822% ±1.741%	24.566% ±1.475%	1.582% ±0.714%	1.030% ±0.531%
	UBP	CAR_Banda	10	5.34069	20.8952	85.494% ±1.073%	8.833% ±0.818%	3.829% ±0.733%	1.843% ±0.537%
	UBP	CAR_DzangaShangaPeople	12	3.10596	16.2479	87.756% ±0.820%	8.720% ±0.782%	2.214% ±0.477%	1.310% ±0.559%
	UBP	CAR_Gbaya	23	6.19544	16.6493	88.865% ±1.245%	6.147% ±1.321%	3.499% ±0.461%	1.489% ±0.501%
	NKP	Gambia_Fula	74	13.3979	-14.3949	83.503% ±8.842%	1.014% ±0.964%	14.570% ±9.759%	0.914% ±0.509%
	NKP	Gambia_Jola	79	13.3979	-14.3949	93.958% ±0.948%	0.805% ±0.477%	4.020% ±0.770%	1.217% ±0.498%
	NKP	Gambia_Mandinka	88	13.3979	-14.3949	92.459% ±2.228%	1.219% ±0.647%	5.124% ±2.294%	1.197% ±0.540%
	NKP	Gambia_Wolof	78	13.3979	-14.3949	91.832% ±0.982%	0.448% ±0.466%	6.664% ±1.091%	1.056% ±0.542%
	NKP	Gambia_Gambian-GWD	113	13.2769	-16.6331	92.650% ±1.096%	1.220% ±0.634%	5.003% ±1.266%	1.127% ±0.417%
	NKP	SierraLeone_Mende-MSL	85	8.5	-13.2	91.876% ±0.601%	4.712% ±0.588%	2.338% ±0.605%	1.075% ±0.498%
	NKP	Mali_Bwa	15	13.2872	-4.59134	94.631% ±0.446%	1.240% ±0.420%	2.913% ±0.554%	1.217% ±0.571%
	NKP	IvoryCoast_Ahizi	18	5.25	-4.61	92.492% ±0.688%	4.476% ±0.846%	2.091% ±0.532%	0.941% ±0.603%
	NKP	IvoryCoast_Yacouba	16	7.27	-8.17	92.082% ±0.508%	4.938% ±0.515%	1.966% ±0.442%	1.014% ±0.512%
	NKP	Ghana_GaAdangbe	100	6.07124	-0.252635	93.288% ±1.315%	3.124% ±0.540%	2.570% ±1.394%	1.018% ±0.466%
	NKP	Benin_Bariba	24	9.35	2.62	93.976% ±0.585%	2.072% ±0.363%	2.918% ±0.734%	1.034% ±0.496%
	NKP	Benin_Fon	19	6.35	2.41	94.218% ±0.608%	2.477% ±0.479%	2.295% ±0.545%	1.010% ±0.506%
	NKP	Benin_Yoruba	24	7.36	2.6	94.311% ±0.582%	2.466% ±0.376%	2.202% ±0.508%	1.021% ±0.524%
	NKP	Nigeria_Igbo	99	6.92236	7.4797	93.218% ±0.800%	3.785% ±0.637%	1.935% ±0.530%	1.062% ±0.520%
	NKP	Nigeria_Esan-ESN	99	6.5	6	94.096% ±0.591%	2.876% ±0.505%	1.990% ±0.488%	1.037% ±0.496%
	NKP	Nigeria_Yoruba-YRI	108	7.37825	3.94435	94.151% ±0.632%	2.874% ±0.617%	2.083% ±0.616%	0.892% ±0.507%
	AAP	Ethiopia_Wolayta	21	6	37	39.227% ±1.099%	11.321% ±1.785%	46.614% ±3.113%	2.838% ±0.644%
	AAP	Ethiopia_Amhara	42	10	39	34.012% ±1.589%	6.657% ±1.029%	57.336% ±2.657%	1.996% ±0.559%
	AAP	Ethiopia_Oromo	26	8	37	36.015% ±1.614%	7.930% ±0.997%	53.863% ±2.607%	2.192% ±0.611%
	AAP	Ethiopia_Somali	42	9	42	44.829% ±1.811%	6.548% ±0.584%	46.879% ±1.845%	1.744% ±0.702%
	NSP	Chad_Toubou	69	18.2983	19.4787	66.214% ±4.393%	1.195% ±0.693%	31.344% ±4.863%	1.247% ±0.548%
	NSP	Chad_Sara	62	9.20965	16.9922	88.798% ±1.160%	5.126% ±0.576%	4.627% ±1.217%	1.449% ±0.484%
	NSP	Ethiopia_Gumuz	21	10.5923	35.7178	65.383% ±0.797%	14.096% ±0.478%	16.003% ±0.791%	4.518% ±0.518%
	NSP	Kenya_Kalenjin	100	2.04066	36.5146	66.929% ±2.730%	9.802% ±0.627%	20.707% ±2.330%	2.561% ±0.696%
	LIP	Chad_Laal	23	9.89559	19.9931	86.838% ±1.048%	4.740% ±0.402%	6.673% ±1.068%	1.750% ±0.430%
	wRHG	Cameroon_Baka	37	3.13156	13.886	64.119% ±1.405%	35.467% ±1.476%	0.084% ±0.150%	0.329% ±0.329%
	wRHG	CameroonGabon_Baka	16	3.08	14.07	66.037% ±3.469%	33.382% ±3.727%	0.139% ±0.293%	0.442% ±0.377%
	EHG	Ethiopia_Sabue	13	7.44021	35.3239	61.307% ±1.463%	18.102% ±0.596%	16.140% ±1.014%	4.452% ±0.568%
	EHG	Tanzania_Hadza	20	-3.58649	33.8334	43.474% ±1.600%	33.058% ±1.216%	19.456% ±0.678%	4.012% ±0.523%
	KSP	Angola_Khwe	18	-18.3553	21.7413	54.752% ±15.254%	39.801% ±14.897%	4.577% ±1.312%	0.870% ±0.608%
	KSP	Angola_Xun	13	-22.9576	18.4904	16.991% ±4.091%	80.780% ±4.576%	1.667% ±0.796%	0.562% ±0.430%
	KSP	Namibia_Juhoansi	17	-19.5974	20.495	0.001% ±0.000%	99.880% ±0.336%	0.088% ±0.248%	0.031% ±0.125%
	KSP	Namibia_TsumkweKung	11	-22.9576	18.4904	3.713% ±12.310%	96.068% ±12.982%	0.200% ±0.614%	0.019% ±0.059%
	KSP	Namibia_Nama	18	-22.9576	18.4904	18.255% ±18.867%	63.284% ±21.784%	17.281% ±10.288%	1.179% ±0.745%
	KSP	Botswana_GuiGhanaKgal	10	-24.7967	21.7511	23.383% ±11.155%	75.165% ±10.735%	1.192% ±1.018%	0.260% ±0.291%
	KSP	Botswana_KalahariKhoe	37	-22.3392	23.0065	20.834% ±18.392%	76.878% ±17.525%	1.964% ±1.324%	0.324% ±0.313%
	KSP	SouthAfrica_Karretjie	17	-32.9635	20.4259	10.449% ±6.656%	76.992% ±15.016%	9.184% ±8.314%	3.375% ±2.733%
	KSP	SouthAfrica_Khomani	32	-27.2663	20.6199	11.511% ±10.639%	70.818% ±16.393%	15.227% ±11.854%	2.444% ±2.491%
	MAP	SouthAfrica_Coloured-Askham	12	-33.9553	18.5797	16.471% ±13.425%	49.623% ±13.621%	26.292% ±13.186%	7.614% ±4.281%
	MAP	SouthAfrica_Coloured-Colesberg	14	-30.9492	24.6203	26.623% ±15.509%	37.047% ±13.808%	29.543% ±20.044%	6.787% ±4.643%
	MAP	SouthAfrica_Coloured-Wellington	19	-33.9249	18.4241	22.188% ±12.759%	20.095% ±10.981%	39.032% ±12.988%	18.686% ±7.543%
	EUA	Yemen_Yemeni	20	15.1613	44.2909	6.891% ±2.732%	1.238% ±0.481%	90.168% ±3.095%	1.704% ±0.695%
	EUA	Lebanon_Lebanese-Muslim	43	33.84	35.5056	3.718% ±1.120%	0.284% ±0.239%	93.497% ±1.548%	2.500% ±0.712%
	EUA	Lebanon_Lebanese-Druze	31	33.84	35.5056	2.301% ±1.194%	0.182% ±0.177%	95.692% ±1.205%	1.826% ±0.527%
	EUA	Lebanon_Lebanese-Christian	52	33.84	35.5056	1.020% ±0.634%	0.163% ±0.175%	97.444% ±0.956%	1.373% ±0.497%
	EUA	Europe_Iberian-IBS	107	40.38	-3.72	0.853% ±0.913%	0.024% ±0.072%	98.934% ±1.012%	0.189% ±0.292%
	EUA	Europe_Toscani-TSI	107	42.1	12	0.001% ±0.000%	0.001% ±0.000%	99.884% ±0.217%	0.114% ±0.217%
	EUA	Europe_British-GBR	91	52.4862	-1.8904	0.001% ±0.000%	0.001% ±0.000%	99.975% ±0.069%	0.023% ±0.069%
	EUA	Europe_EuropeanAncestry-CEU	99	45.8566	2.35222	0.001% ±0.000%	0.001% ±0.000%	99.883% ±0.342%	0.115% ±0.342%
	EUA	Europe_Finnish-FIN	99	60.17	24.93	0.001% ±0.000%	0.001% ±0.000%	93.329% ±1.312%	6.669% ±1.312%
	EUA	EastAsia_ChineseHan-CHB	103	39.9167	116.383	0.001% ±0.000%	0.001% ±0.000%	0.471% ±0.725%	99.527% ±0.725%
	EUA	EastAsia_ChineseDai-CDX	93	22	100.78	0.001% ±0.000%	0.001% ±0.000%	0.005% ±0.034%	99.993% ±0.034%
	EUA	EastAsia_Japanese-JPT	104	35.6862	139.754	0.001% ±0.000%	0.001% ±0.000%	0.001% ±0.000%	99.997% ±0.000%
	EUA	EastAsia_Kinh-KHV	99	10.78	106.68	0.001% ±0.000%	0.001% ±0.000%	0.942% ±1.266%	99.056% ±1.266%

## Sheet: S4- ADMIX K16
	Supplementary Table 4: ADMIXTURE results at K16 on the basis of the AfricanNeo dataset. Table showing estimated averages for each K-group in each population. Each K-group was labelled with the population that has the highest values for that K-group.
	Group	Population	N	Latitude	Longitude	Gambia_Jola	Europe_Finnish-FIN	EastAsia_Japanese-JPT	Namibia_TsumkweKung	SouthAfrica_ZuluAGDP	Ethiopia_Sabue	Lebanon_Lebanese-Christian	Cameroon_Baka	Tanzania_Hadza	EastAsia_ChineseDai-CDX	Nigeria_Esan-ESN	Uganda_Baganda	Chad_Toubou	Ethiopia_Somali	SouthAfrica_Karretjie	Namibia_Himba
	BSP	CAR_Mpiemo	10	3.55947	15.7944	4.219% ±1.505%	1.107% ±0.962%	1.030% ±0.791%	1.316% ±0.696%	7.255% ±1.420%	3.439% ±0.779%	0.661% ±0.865%	8.935% ±0.961%	0.620% ±0.408%	0.509% ±0.544%	33.356% ±1.775%	14.309% ±2.190%	5.295% ±1.093%	0.331% ±0.508%	0.988% ±0.966%	16.631% ±1.579%
	BSP	Cameroon_Nzime	26	3.20641	12.2722	3.814% ±2.096%	0.894% ±0.661%	0.451% ±0.648%	1.158% ±0.561%	9.505% ±1.270%	2.390% ±1.599%	0.986% ±0.974%	9.833% ±1.901%	0.654% ±0.490%	0.989% ±0.737%	29.610% ±1.851%	16.603% ±2.634%	3.853% ±2.679%	0.537% ±0.729%	0.639% ±0.602%	18.084% ±2.221%
	BSP	Gabon_Nzebi	20	-1.5667	13.2	1.152% ±1.359%	0.966% ±0.882%	1.229% ±0.840%	0.928% ±0.628%	11.714% ±1.240%	0.596% ±0.544%	1.333% ±0.752%	9.843% ±1.998%	0.545% ±0.442%	0.403% ±0.531%	23.340% ±2.241%	21.346% ±1.719%	1.484% ±0.906%	0.398% ±0.727%	0.573% ±0.580%	24.149% ±1.799%
	BSP	DRC_Manyanga	36	-4.37188	15.274	2.099% ±1.722%	0.859% ±0.661%	0.788% ±0.627%	0.908% ±0.414%	11.882% ±1.335%	0.556% ±0.659%	1.016% ±0.806%	4.995% ±0.991%	0.601% ±0.372%	0.881% ±0.704%	24.092% ±2.025%	22.394% ±1.766%	1.881% ±1.008%	0.271% ±0.524%	0.244% ±0.316%	26.534% ±1.549%
	BSP	DRC_Ding	43	-4.40816	15.2984	1.388% ±1.378%	0.706% ±0.657%	0.925% ±0.661%	0.707% ±0.435%	12.116% ±1.611%	0.642% ±0.681%	1.255% ±0.762%	3.803% ±0.801%	0.384% ±0.374%	0.886% ±0.698%	25.332% ±2.008%	22.377% ±1.660%	1.994% ±0.892%	0.330% ±0.589%	0.155% ±0.393%	26.999% ±1.503%
	BSP	DRC_Lwer	16	-4.40816	15.2984	1.419% ±1.613%	0.639% ±0.783%	1.086% ±0.653%	0.707% ±0.426%	11.208% ±1.550%	0.675% ±0.601%	1.064% ±0.746%	3.981% ±0.774%	0.575% ±0.468%	0.674% ±0.611%	26.046% ±1.982%	21.694% ±1.312%	2.315% ±0.876%	0.353% ±0.608%	0.214% ±0.326%	27.349% ±1.737%
	BSP	DRC_Mbala	20	-3.81441	16.514	1.377% ±1.232%	0.816% ±0.864%	0.795% ±0.762%	0.750% ±0.377%	12.515% ±2.058%	0.713% ±0.599%	1.403% ±1.126%	3.841% ±0.919%	0.514% ±0.351%	0.918% ±0.816%	25.007% ±1.947%	21.500% ±1.481%	2.055% ±1.251%	0.388% ±0.663%	0.165% ±0.322%	27.242% ±2.170%
	BSP	DRC_Yans	28	-3.71443	17.6807	2.054% ±1.587%	0.915% ±0.752%	1.057% ±0.782%	0.798% ±0.475%	12.148% ±2.268%	0.882% ±1.895%	1.072% ±0.787%	4.112% ±0.959%	0.408% ±0.366%	0.631% ±0.786%	24.716% ±2.622%	22.161% ±2.640%	2.594% ±2.536%	0.196% ±0.388%	0.217% ±0.422%	26.038% ±3.630%
	BSP	DRC_Pende	23	-3.95239	18.0464	1.262% ±1.219%	0.992% ±0.731%	1.104% ±0.733%	0.583% ±0.451%	12.293% ±1.704%	0.462% ±0.553%	0.865% ±0.785%	3.972% ±0.952%	0.304% ±0.285%	0.570% ±0.648%	24.353% ±2.036%	21.789% ±1.725%	2.082% ±0.704%	0.492% ±0.817%	0.100% ±0.173%	28.776% ±1.508%
	BSP	DRC_Ngwi	60	-5.04672	18.811	1.692% ±1.132%	0.711% ±0.731%	0.713% ±0.690%	0.677% ±0.501%	12.029% ±1.670%	0.707% ±0.672%	1.274% ±0.769%	3.896% ±0.838%	0.419% ±0.405%	1.023% ±0.879%	24.928% ±2.148%	22.651% ±1.689%	1.999% ±0.902%	0.324% ±0.524%	0.236% ±0.340%	26.722% ±1.664%
	BSP	DRC_Mbuun	34	-4.07648	19.5705	1.486% ±1.450%	0.790% ±0.569%	0.850% ±0.714%	0.713% ±0.521%	12.765% ±1.509%	0.611% ±0.660%	1.168% ±0.748%	3.710% ±0.811%	0.497% ±0.427%	0.898% ±0.785%	25.066% ±1.802%	22.651% ±1.251%	1.964% ±1.010%	0.453% ±0.700%	0.155% ±0.284%	26.224% ±1.725%
	BSP	DRC_LubaLulua	11	-6.6433	23.9441	1.494% ±1.480%	0.909% ±0.750%	0.646% ±0.806%	0.539% ±0.504%	15.141% ±1.948%	0.391% ±0.455%	1.361% ±0.821%	2.980% ±0.945%	0.271% ±0.246%	1.156% ±0.887%	23.136% ±3.209%	24.401% ±2.830%	1.684% ±1.121%	0.453% ±0.452%	0.102% ±0.170%	25.336% ±2.616%
	BSP	DRC_Shi	130	-2.4102	28.832	2.588% ±1.400%	1.003% ±0.816%	1.015% ±0.807%	0.551% ±0.597%	7.148% ±2.014%	0.709% ±1.218%	2.074% ±1.297%	2.043% ±1.437%	0.418% ±0.386%	1.211% ±0.887%	12.448% ±3.902%	50.784% ±7.416%	0.677% ±0.691%	2.739% ±3.755%	1.214% ±0.676%	13.377% ±3.820%
	BSP	DRC_Rega	15	-2.51041	28.9338	1.443% ±1.050%	1.102% ±0.737%	0.891% ±0.806%	0.742% ±0.565%	8.958% ±2.523%	0.855% ±0.821%	1.282% ±1.144%	4.314% ±1.540%	0.619% ±0.381%	0.872% ±0.532%	17.800% ±2.963%	39.697% ±8.166%	1.236% ±1.111%	1.254% ±1.165%	1.155% ±0.525%	17.780% ±3.122%
	BSP	Kenya_Luhya-LWK	97	0.599345	34.7787	1.802% ±1.177%	0.980% ±0.742%	0.934% ±0.826%	0.620% ±0.541%	7.678% ±1.678%	10.148% ±1.762%	0.524% ±0.666%	1.201% ±0.810%	0.854% ±0.480%	1.088% ±0.813%	4.673% ±2.105%	51.099% ±3.122%	5.367% ±1.750%	7.390% ±1.849%	1.033% ±0.711%	4.610% ±1.968%
	BSP	Kenya_Kikuyu	99	0.997526	37.297	1.379% ±1.135%	1.058% ±0.935%	0.696% ±0.665%	0.615% ±0.556%	12.766% ±2.279%	11.939% ±1.762%	4.890% ±1.373%	0.440% ±0.575%	1.623% ±0.504%	0.608% ±0.625%	1.286% ±1.248%	27.732% ±2.583%	5.092% ±1.316%	26.139% ±2.423%	1.094% ±0.560%	2.642% ±1.590%
	BSP	Kenya_Swahili-Mombasa	22	-4.04348	39.6682	1.614% ±1.315%	2.053% ±1.992%	1.313% ±1.179%	1.292% ±0.585%	25.527% ±12.831%	5.846% ±5.842%	4.950% ±5.966%	0.675% ±0.802%	1.128% ±0.486%	1.768% ±1.488%	3.048% ±2.384%	30.615% ±8.551%	2.875% ±3.506%	11.102% ±10.120%	0.283% ±0.565%	5.911% ±3.251%
	BSP	Kenya_Swahili-Kilifi	32	-3.51065	39.9093	2.260% ±1.368%	1.207% ±1.539%	1.215% ±0.997%	1.579% ±0.520%	32.589% ±7.284%	3.411% ±2.150%	4.233% ±3.905%	0.937% ±0.710%	1.281% ±0.548%	1.327% ±0.921%	4.843% ±1.894%	29.262% ±4.243%	0.867% ±1.558%	6.578% ±3.611%	0.435% ±0.591%	7.978% ±2.247%
	BSP	Kenya_Swahili-Lamu	26	-2.26956	40.9006	2.096% ±1.493%	0.853% ±0.745%	0.824% ±0.811%	1.500% ±0.581%	32.371% ±8.439%	3.467% ±2.824%	3.147% ±1.585%	0.992% ±0.737%	1.180% ±0.418%	1.278% ±0.878%	4.937% ±2.226%	30.594% ±5.951%	1.744% ±2.317%	5.887% ±2.474%	0.305% ±0.510%	8.825% ±2.124%
	BSP	Uganda_Fumbira	15	-1.37717	29.6012	1.654% ±1.231%	0.886% ±0.924%	1.167% ±0.743%	0.404% ±0.420%	3.994% ±2.305%	5.138% ±2.954%	4.442% ±1.559%	0.424% ±0.504%	0.970% ±0.657%	0.724% ±0.780%	6.950% ±2.701%	45.924% ±5.560%	1.649% ±1.604%	15.885% ±7.509%	1.692% ±0.791%	8.096% ±3.414%
	BSP	Uganda_Kiga	16	-1.06681	29.8633	2.778% ±1.145%	0.671% ±0.728%	0.574% ±0.657%	0.417% ±0.581%	4.944% ±1.482%	3.772% ±1.309%	4.188% ±0.959%	1.174% ±0.807%	0.633% ±0.477%	1.399% ±1.028%	7.125% ±1.534%	47.946% ±3.180%	1.345% ±1.093%	13.478% ±2.983%	1.378% ±0.576%	8.179% ±1.735%
	BSP	Uganda_Nkore	17	-0.545606	30.6543	2.232% ±1.306%	1.000% ±1.143%	0.806% ±0.820%	0.425% ±0.431%	3.604% ±2.410%	6.194% ±2.818%	5.476% ±2.254%	0.947% ±0.758%	1.266% ±0.571%	1.091% ±0.894%	4.461% ±2.935%	43.579% ±7.228%	1.401% ±1.316%	20.499% ±10.104%	1.929% ±0.490%	5.089% ±2.766%
	BSP	Uganda_Banyarwanda	100	1.61553	33.397	2.074% ±1.242%	0.751% ±0.780%	1.112% ±0.855%	0.574% ±0.552%	3.884% ±2.407%	5.803% ±2.537%	4.635% ±2.164%	1.269% ±1.014%	1.176% ±0.626%	0.822% ±0.780%	5.670% ±3.390%	44.629% ±5.810%	1.723% ±1.301%	17.144% ±7.882%	1.768% ±0.629%	6.965% ±3.038%
	BSP	Uganda_Barundi	97	0.340155	33.397	2.214% ±1.317%	0.896% ±0.826%	0.958% ±0.832%	0.759% ±0.651%	5.894% ±2.359%	5.385% ±2.209%	3.301% ±1.538%	2.139% ±1.064%	1.352% ±0.641%	1.038% ±0.801%	8.476% ±3.196%	42.492% ±5.591%	1.584% ±1.247%	12.075% ±5.783%	1.650% ±0.718%	9.788% ±2.923%
	BSP	Uganda_Baganda	100	3.17433	33.9639	2.627% ±1.447%	0.940% ±0.740%	0.961% ±0.875%	0.771% ±0.582%	8.090% ±2.169%	4.786% ±1.735%	2.077% ±1.240%	1.400% ±0.892%	0.730% ±0.423%	1.189% ±0.851%	5.501% ±2.155%	54.574% ±4.812%	2.130% ±1.480%	5.852% ±3.627%	1.250% ±0.785%	7.121% ±1.959%
	BSP	Rwanda_Nkore	21	-1.94397	29.6275	2.455% ±1.354%	0.886% ±0.898%	0.779% ±0.715%	0.399% ±0.462%	3.427% ±1.829%	4.849% ±1.192%	4.940% ±1.186%	0.947% ±0.778%	0.934% ±0.510%	0.935% ±0.825%	6.462% ±2.345%	47.102% ±3.070%	1.330% ±1.203%	15.798% ±4.809%	1.868% ±0.593%	6.888% ±2.021%
	BSP	Tanzania_TanzaniaMixed	15	-5.58243	35.3738	2.647% ±1.613%	0.936% ±0.757%	0.993% ±0.756%	1.421% ±0.624%	25.014% ±11.411%	3.316% ±1.650%	1.977% ±1.080%	1.658% ±1.102%	1.741% ±1.158%	1.054% ±0.727%	7.231% ±2.507%	35.953% ±5.174%	1.010% ±1.404%	4.557% ±3.871%	0.766% ±0.730%	9.726% ±2.349%
	BSP	Zanzibar_Swahili	20	-6.35292	39.4995	1.915% ±1.326%	1.314% ±0.837%	0.921% ±0.885%	1.668% ±0.488%	34.872% ±2.085%	2.201% ±0.817%	9.357% ±1.829%	1.074% ±0.641%	0.946% ±0.495%	2.077% ±0.928%	5.495% ±1.855%	28.101% ±2.164%	0.495% ±0.614%	1.929% ±1.327%	0.196% ±0.335%	7.439% ±1.642%
	BSP	Angola_Nyaneka	13	-15.96	14.94	1.098% ±1.085%	1.417% ±1.347%	0.659% ±0.937%	1.579% ±0.881%	10.833% ±2.704%	0.523% ±0.561%	1.016% ±0.900%	2.468% ±1.347%	0.427% ±0.312%	1.262% ±0.889%	18.530% ±1.932%	16.472% ±1.366%	1.653% ±0.804%	0.763% ±0.853%	1.003% ±0.818%	40.296% ±3.181%
	BSP	Angola_Umbundu	20	-12.48	14.41	1.582% ±1.862%	1.999% ±1.249%	1.115% ±0.891%	0.727% ±0.407%	13.380% ±1.697%	0.306% ±0.466%	1.739% ±1.455%	2.092% ±1.048%	0.242% ±0.282%	1.707% ±1.499%	18.934% ±2.140%	17.904% ±2.053%	1.945% ±1.037%	0.093% ±0.188%	0.059% ±0.193%	36.174% ±3.340%
	BSP	Namibia_Himba	20	-19.1007	14.1235	0.397% ±0.690%	0.215% ±0.354%	0.312% ±0.391%	0.221% ±0.837%	1.064% ±2.271%	0.659% ±0.704%	0.102% ±0.238%	0.378% ±0.737%	0.150% ±0.185%	0.202% ±0.256%	1.360% ±3.678%	1.081% ±2.464%	0.362% ±0.492%	1.635% ±1.024%	4.761% ±2.063%	87.102% ±9.951%
	BSP	Namibia_Herero	22	-22.5668	17.0733	0.676% ±1.084%	4.210% ±7.925%	0.215% ±0.487%	0.392% ±1.029%	1.408% ±2.753%	0.553% ±0.710%	1.682% ±2.391%	0.186% ±0.351%	0.184% ±0.253%	0.289% ±0.356%	0.890% ±1.560%	1.409% ±2.438%	0.205% ±0.519%	1.436% ±0.989%	7.269% ±8.879%	78.996% ±18.024%
	BSP	Namibia_Wambo	22	-17.5543	16.9264	1.434% ±1.388%	0.826% ±0.619%	0.759% ±0.619%	1.363% ±0.505%	14.251% ±11.519%	0.515% ±0.557%	0.943% ±1.429%	2.566% ±0.913%	0.433% ±0.344%	0.580% ±0.567%	15.861% ±4.967%	14.621% ±4.376%	1.268% ±0.897%	0.887% ±1.161%	3.137% ±7.520%	40.557% ±10.570%
	BSP	Namibia_Damara-KSP	30	-21.36	15.375	0.648% ±0.741%	3.197% ±6.837%	0.271% ±0.437%	5.417% ±16.513%	2.211% ±3.070%	1.003% ±0.873%	1.667% ±2.327%	0.517% ±0.881%	0.432% ±0.455%	0.281% ±0.454%	4.028% ±3.380%	3.666% ±3.569%	0.384% ±0.561%	2.307% ±2.027%	14.459% ±13.725%	59.512% ±20.575%
	BSP	Zambia_Kwamashi	14	-16.0566	22.3082	1.901% ±1.382%	0.587% ±0.798%	0.692% ±0.703%	2.202% ±0.859%	21.043% ±1.890%	0.861% ±0.534%	0.875% ±0.689%	2.734% ±1.007%	0.500% ±0.348%	0.789% ±0.683%	14.697% ±1.706%	15.375% ±2.394%	1.374% ±1.147%	0.536% ±0.780%	0.433% ±0.510%	35.399% ±2.015%
	BSP	Zambia_Nyengo	10	-15.4849	23.2707	1.804% ±1.370%	0.727% ±0.732%	0.494% ±0.571%	1.704% ±0.483%	23.295% ±1.169%	1.144% ±0.656%	1.277% ±1.168%	2.624% ±1.020%	0.559% ±0.557%	0.932% ±0.604%	14.895% ±2.430%	17.733% ±6.143%	0.950% ±0.531%	0.212% ±0.524%	0.428% ±0.569%	31.223% ±5.270%
	BSP	Zambia_Kwangwa	10	-16.9769	24.2285	1.452% ±1.505%	1.114% ±0.635%	0.597% ±0.485%	2.038% ±0.825%	25.251% ±4.572%	0.674% ±0.517%	0.781% ±0.521%	2.695% ±1.080%	0.648% ±0.598%	0.673% ±0.702%	14.865% ±2.135%	16.889% ±2.210%	1.415% ±1.088%	0.539% ±0.673%	0.541% ±0.615%	29.829% ±4.175%
	BSP	Zambia_Mbunda	26	-17.1652	24.3457	1.332% ±1.333%	0.949% ±0.754%	0.739% ±0.577%	1.261% ±0.789%	19.908% ±1.749%	0.532% ±0.621%	0.753% ±0.682%	3.063% ±0.800%	0.471% ±0.460%	0.463% ±0.561%	17.586% ±2.036%	16.760% ±1.733%	2.020% ±1.107%	0.536% ±0.772%	0.409% ±0.717%	33.218% ±2.588%
	BSP	Zambia_Nkoya	14	-14.8308	24.6456	1.803% ±1.740%	0.876% ±0.806%	0.926% ±0.781%	1.343% ±0.680%	21.803% ±2.593%	0.586% ±0.557%	1.154% ±1.022%	3.074% ±0.649%	0.222% ±0.228%	0.440% ±0.577%	17.419% ±1.966%	18.503% ±2.224%	1.440% ±0.847%	0.592% ±0.653%	0.120% ±0.242%	29.701% ±1.490%
	BSP	Zambia_Lozi	25	-15.4071	23.2145	1.773% ±1.695%	1.563% ±2.540%	0.767% ±0.798%	1.327% ±0.775%	25.669% ±5.151%	0.852% ±0.640%	1.878% ±2.675%	2.607% ±0.920%	0.577% ±0.363%	1.022% ±1.141%	13.602% ±2.634%	23.464% ±7.095%	1.223% ±1.030%	0.813% ±0.844%	0.552% ±0.625%	22.311% ±8.184%
	BSP	Zambia_Fwe	13	-17.023	23.432	1.633% ±1.349%	0.634% ±0.665%	0.766% ±0.689%	2.690% ±0.801%	20.372% ±2.136%	0.996% ±0.797%	0.965% ±0.809%	3.145% ±0.822%	0.773% ±0.546%	0.787% ±0.857%	14.370% ±1.621%	15.266% ±1.880%	1.529% ±1.123%	0.745% ±0.874%	2.516% ±1.130%	32.812% ±2.522%
	BSP	Zambia_TongaZam	10	-16.8942	26.8699	2.259% ±1.639%	0.370% ±0.448%	0.810% ±0.697%	1.800% ±0.720%	25.682% ±3.603%	0.716% ±0.727%	1.365% ±0.618%	2.877% ±1.068%	0.744% ±0.545%	1.254% ±0.883%	14.155% ±1.640%	24.029% ±4.299%	1.317% ±0.964%	1.033% ±0.939%	0.371% ±0.751%	21.217% ±2.409%
	BSP	Zambia_Bemba	13	-10.4628	30.6008	2.023% ±1.254%	0.854% ±0.800%	0.886% ±0.817%	1.118% ±0.466%	23.920% ±6.514%	0.892% ±0.786%	1.577% ±0.913%	2.053% ±1.396%	0.587% ±0.536%	1.105% ±1.068%	15.117% ±3.442%	27.165% ±4.044%	1.658% ±0.864%	0.511% ±1.014%	0.435% ±0.701%	20.100% ±4.737%
	BSP	Zambia_Chewa	17	-12.4225	32.3641	1.773% ±1.195%	0.691% ±0.693%	1.086% ±0.926%	1.195% ±0.540%	30.059% ±5.497%	1.194% ±0.789%	1.493% ±1.011%	1.569% ±0.901%	0.897% ±0.467%	0.710% ±0.743%	12.748% ±1.981%	28.209% ±3.908%	1.152% ±1.001%	0.934% ±1.108%	0.629% ±0.664%	15.662% ±3.389%
	BSP	Mozambique_Yao	19	-13.61	35.24	1.873% ±1.384%	1.341% ±1.093%	1.798% ±1.284%	1.768% ±0.798%	42.842% ±4.872%	1.046% ±0.785%	1.933% ±0.817%	0.726% ±0.655%	0.916% ±0.530%	1.322% ±1.310%	5.769% ±2.892%	25.062% ±4.517%	0.747% ±1.091%	1.333% ±1.166%	0.920% ±1.685%	10.602% ±1.683%
	BSP	Mozambique_Makhuwa	20	-14.7384	39.0327	2.138% ±1.377%	1.464% ±1.212%	1.272% ±0.986%	2.419% ±0.628%	49.657% ±3.153%	1.840% ±0.853%	1.565% ±1.604%	1.177% ±0.938%	1.009% ±0.422%	1.497% ±1.200%	5.819% ±2.540%	17.289% ±1.953%	1.175% ±1.175%	0.972% ±1.033%	0.583% ±0.464%	10.125% ±1.366%
	BSP	Mozambique_Nyanja	18	-14.8	32.81	1.545% ±0.966%	1.346% ±0.894%	1.115% ±0.753%	1.345% ±0.749%	42.126% ±3.104%	0.802% ±0.779%	1.239% ±0.806%	1.542% ±0.807%	0.686% ±0.324%	1.175% ±0.859%	8.791% ±2.265%	24.084% ±2.821%	0.962% ±0.780%	0.938% ±0.897%	0.152% ±0.280%	12.153% ±1.702%
	BSP	Mozambique_Sena	21	-17.789	35.2121	1.675% ±1.168%	1.385% ±0.830%	0.951% ±0.976%	1.381% ±0.465%	45.121% ±2.975%	0.750% ±0.785%	1.901% ±1.003%	1.018% ±0.767%	0.759% ±0.542%	1.961% ±1.149%	6.625% ±2.119%	23.243% ±2.592%	0.912% ±0.741%	1.046% ±1.041%	0.132% ±0.329%	11.140% ±2.307%
	BSP	Mozambique_Tewe	11	-18.45	33.82	1.845% ±1.316%	1.798% ±1.373%	1.506% ±1.195%	1.114% ±0.673%	47.531% ±8.142%	0.870% ±0.850%	2.191% ±1.162%	0.681% ±0.695%	0.537% ±0.415%	1.414% ±1.055%	5.493% ±3.058%	23.478% ±4.905%	0.708% ±1.167%	0.221% ±0.335%	0.180% ±0.353%	10.433% ±2.183%
	BSP	Mozambique_Ndau	16	-20.12	33.17	2.544% ±1.855%	1.894% ±0.959%	1.900% ±0.981%	1.219% ±0.449%	47.417% ±3.636%	0.482% ±0.549%	1.554% ±0.872%	0.616% ±0.684%	0.602% ±0.428%	1.186% ±0.910%	6.000% ±2.070%	22.623% ±3.040%	1.155% ±0.886%	0.666% ±0.624%	0.272% ±0.441%	9.870% ±1.147%
	BSP	Mozambique_Tswa	10	-22.719	34.4979	1.987% ±1.148%	1.553% ±1.294%	0.979% ±1.541%	1.083% ±0.598%	60.719% ±4.176%	0.539% ±0.800%	1.561% ±1.195%	0.764% ±0.775%	0.319% ±0.315%	1.709% ±1.343%	3.747% ±2.429%	14.657% ±2.792%	1.616% ±1.138%	0.541% ±0.723%	0.457% ±0.603%	7.768% ±1.475%
	BSP	Mozambique_Bitonga	16	-23.8	35.16	2.056% ±1.560%	2.030% ±1.390%	1.668% ±1.021%	1.145% ±0.720%	62.650% ±2.281%	0.593% ±0.602%	1.634% ±1.205%	0.258% ±0.393%	0.544% ±0.318%	1.297% ±1.034%	2.906% ±2.388%	13.693% ±2.443%	1.211% ±0.913%	0.666% ±0.925%	0.431% ±0.626%	7.216% ±2.149%
	BSP	Mozambique_Chopi	15	-24.9718	33.968	2.024% ±1.259%	1.968% ±1.222%	1.303% ±1.387%	1.000% ±0.656%	63.225% ±5.340%	0.699% ±0.660%	1.443% ±0.972%	0.411% ±0.676%	0.434% ±0.472%	1.885% ±1.271%	3.135% ±2.859%	14.147% ±2.240%	0.795% ±0.807%	0.696% ±0.817%	0.768% ±0.812%	6.066% ±2.676%
	BSP	Botswana_Ghanzi	27	-21.6966	21.6494	1.104% ±1.219%	0.658% ±2.176%	0.185% ±0.316%	0.620% ±1.165%	50.284% ±12.742%	0.172% ±0.457%	0.303% ±0.891%	0.705% ±0.710%	0.225% ±0.381%	0.501% ±0.775%	2.316% ±2.884%	3.939% ±3.485%	0.632% ±0.679%	0.124% ±0.418%	33.820% ±8.453%	4.413% ±7.982%
	BSP	Zimbabwe_Remba	32	-20.4799	29.9139	2.271% ±1.133%	0.920% ±0.762%	1.140% ±0.918%	1.209% ±0.701%	43.230% ±2.005%	1.065% ±0.923%	3.609% ±1.153%	1.167% ±0.714%	0.467% ±0.415%	0.951% ±0.822%	7.134% ±1.848%	21.363% ±1.998%	0.830% ±0.759%	1.119% ±1.011%	0.908% ±0.887%	12.617% ±2.027%
	BSP	Swaziland_Swazi	16	-26.6937	31.458	1.378% ±1.257%	0.410% ±0.449%	0.513% ±0.562%	0.412% ±0.459%	66.994% ±3.526%	0.972% ±0.679%	0.643% ±0.656%	0.884% ±0.753%	0.488% ±0.352%	0.577% ±0.438%	2.081% ±1.900%	4.794% ±3.185%	1.442% ±0.946%	1.610% ±0.833%	14.029% ±3.852%	2.771% ±2.059%
	BSP	SouthAfrica_Bhaca	13	-26.1832	30.6841	1.330% ±1.125%	0.220% ±0.390%	0.806% ±0.574%	0.620% ±0.584%	67.531% ±2.305%	1.080% ±0.687%	0.686% ±0.523%	0.908% ±0.844%	0.395% ±0.330%	0.384% ±0.493%	1.361% ±1.278%	1.673% ±1.489%	0.819% ±0.923%	2.447% ±0.986%	18.514% ±2.535%	1.225% ±0.907%
	BSP	SouthAfrica_Venda	22	-22.6419	30.5671	1.890% ±1.558%	0.544% ±0.579%	0.960% ±0.749%	0.811% ±0.646%	52.805% ±3.521%	0.909% ±0.710%	1.507% ±1.146%	1.247% ±0.590%	0.447% ±0.372%	0.738% ±0.848%	5.594% ±2.231%	15.827% ±3.421%	1.173% ±0.900%	1.424% ±0.995%	4.784% ±4.605%	9.341% ±2.053%
	BSP	SouthAfrica_Pedi	47	-24.5997	29.3901	1.474% ±1.193%	0.777% ±0.865%	0.401% ±0.576%	0.712% ±0.645%	58.886% ±4.128%	0.649% ±0.601%	1.043% ±1.577%	1.208% ±0.762%	0.345% ±0.399%	0.741% ±0.783%	2.504% ±1.518%	8.168% ±3.274%	1.143% ±0.961%	1.170% ±1.182%	16.039% ±4.941%	4.739% ±2.387%
	BSP	SouthAfrica_Xhosa	30	-30.514	27.8419	1.113% ±0.996%	1.876% ±2.846%	0.501% ±0.719%	0.637% ±0.572%	62.640% ±6.683%	0.992% ±0.587%	1.490% ±2.478%	0.960% ±0.729%	0.605% ±0.377%	0.737% ±0.904%	1.484% ±1.716%	2.326% ±3.356%	1.254% ±1.133%	3.007% ±1.453%	19.011% ±5.402%	1.367% ±1.556%
	BSP	SouthAfrica_Tsonga	29	-22.8942	30.7124	1.533% ±1.242%	0.893% ±1.847%	0.952% ±0.747%	0.792% ±0.668%	58.569% ±5.129%	1.141% ±0.784%	1.599% ±1.624%	1.141% ±0.817%	0.580% ±0.401%	0.718% ±0.754%	5.246% ±2.368%	13.674% ±3.267%	1.341% ±1.032%	1.081% ±0.944%	4.057% ±5.771%	6.683% ±2.352%
	BSP	SouthAfrica_Tswana	32	-26.263	26.1678	1.660% ±1.091%	0.666% ±1.025%	0.665% ±0.719%	0.963% ±0.708%	55.854% ±5.960%	0.468% ±0.544%	0.442% ±1.227%	0.910% ±0.736%	0.362% ±0.361%	0.561% ±0.656%	2.238% ±1.833%	6.052% ±3.427%	0.856% ±0.781%	0.811% ±0.959%	23.791% ±7.034%	3.701% ±2.056%
	BSP	SouthAfrica_SEBantu	19	-26.2566	28.0371	1.042% ±1.206%	0.574% ±0.717%	0.796% ±0.965%	0.757% ±0.758%	67.598% ±6.836%	0.829% ±0.842%	0.394% ±0.527%	0.678% ±0.596%	0.414% ±0.409%	0.377% ±0.504%	1.063% ±1.354%	2.125% ±3.023%	0.794% ±0.893%	1.958% ±1.619%	18.480% ±5.040%	2.123% ±2.481%
	BSP	SouthAfrica_Sotho	20	-27.6475	27.232	0.778% ±0.931%	0.743% ±1.003%	0.681% ±0.732%	1.020% ±0.797%	56.525% ±5.568%	0.466% ±0.481%	0.451% ±0.642%	0.716% ±0.671%	0.222% ±0.276%	0.351% ±0.487%	2.006% ±1.484%	3.154% ±1.758%	1.188% ±0.767%	0.759% ±0.940%	29.037% ±8.171%	1.903% ±1.425%
	BSP	SouthAfrica_SothoAGDP	86	-28.1873	27.4052	1.475% ±1.283%	0.843% ±1.187%	0.630% ±0.569%	0.803% ±0.687%	60.207% ±5.284%	0.827% ±0.685%	0.404% ±0.675%	1.000% ±0.801%	0.361% ±0.312%	0.528% ±0.640%	2.817% ±1.839%	5.313% ±4.013%	1.012% ±0.818%	1.223% ±1.153%	19.340% ±5.469%	3.217% ±2.366%
	BSP	SouthAfrica_Zulu	61	-28.0189	29.5667	1.187% ±1.006%	0.563% ±0.537%	0.623% ±0.608%	0.494% ±0.561%	68.047% ±3.556%	0.915% ±0.688%	0.644% ±0.726%	0.755% ±0.641%	0.483% ±0.358%	0.448% ±0.512%	1.794% ±1.880%	2.204% ±2.181%	0.962% ±0.889%	2.581% ±1.498%	16.529% ±3.684%	1.772% ±2.063%
	BSP	SouthAfrica_ZuluAGDP	100	-29.1638	30.7639	1.094% ±1.042%	0.547% ±0.590%	0.541% ±0.591%	0.521% ±0.602%	68.378% ±2.031%	1.140% ±0.744%	0.603% ±0.634%	0.869% ±0.687%	0.506% ±0.430%	0.636% ±0.607%	1.652% ±1.357%	1.977% ±1.825%	1.133% ±0.870%	2.546% ±1.125%	16.598% ±1.671%	1.258% ±1.143%
	UBP	CAR_Banda	10	5.34069	20.8952	4.398% ±1.307%	0.060% ±0.185%	0.534% ±0.543%	1.013% ±0.683%	1.791% ±1.226%	11.655% ±1.080%	0.001% ±0.000%	6.854% ±0.726%	1.008% ±0.416%	0.633% ±0.677%	35.046% ±1.926%	10.968% ±1.956%	13.441% ±1.525%	2.485% ±1.297%	1.536% ±0.710%	8.579% ±0.768%
	UBP	CAR_DzangaShangaPeople	12	3.10596	16.2479	3.868% ±1.389%	0.508% ±0.535%	0.375% ±0.700%	1.312% ±0.609%	6.914% ±1.623%	3.243% ±0.775%	1.125% ±0.792%	8.904% ±1.962%	0.754% ±0.461%	1.234% ±0.699%	34.473% ±2.090%	14.191% ±2.118%	5.247% ±0.907%	0.489% ±0.632%	0.697% ±0.499%	16.667% ±1.610%
	UBP	CAR_Gbaya	23	6.19544	16.6493	6.083% ±1.888%	0.720% ±0.566%	0.530% ±0.632%	0.653% ±0.593%	3.900% ±1.282%	7.021% ±1.175%	0.240% ±0.481%	5.090% ±1.827%	0.821% ±0.457%	0.951% ±0.755%	42.468% ±3.320%	8.768% ±2.132%	12.228% ±2.258%	0.760% ±0.895%	0.822% ±0.719%	8.947% ±1.571%
	NKP	Gambia_Fula	74	13.3979	-14.3949	62.688% ±8.305%	1.136% ±1.032%	0.573% ±0.511%	0.302% ±0.394%	0.566% ±0.939%	0.565% ±0.868%	9.413% ±7.977%	0.526% ±0.722%	0.313% ±0.353%	0.382% ±0.474%	13.771% ±11.216%	0.674% ±0.986%	6.183% ±3.711%	1.876% ±1.389%	0.429% ±0.585%	0.603% ±0.877%
	NKP	Gambia_Jola	79	13.3979	-14.3949	91.630% ±5.506%	0.304% ±0.384%	0.472% ±0.498%	0.276% ±0.325%	0.652% ±0.868%	1.154% ±0.779%	0.209% ±0.663%	0.372% ±0.469%	0.400% ±0.365%	0.437% ±0.489%	0.820% ±4.205%	0.948% ±0.967%	0.732% ±0.740%	0.326% ±0.532%	0.211% ±0.370%	1.058% ±0.978%
	NKP	Gambia_Mandinka	88	13.3979	-14.3949	74.986% ±8.000%	0.801% ±0.755%	0.463% ±0.568%	0.314% ±0.372%	0.937% ±0.929%	1.516% ±0.789%	1.174% ±1.761%	0.611% ±0.605%	0.436% ±0.316%	0.631% ±0.552%	12.736% ±6.427%	0.941% ±1.021%	2.354% ±1.354%	0.813% ±0.910%	0.493% ±0.485%	0.795% ±0.928%
	NKP	Gambia_Wolof	78	13.3979	-14.3949	77.063% ±3.727%	0.785% ±0.827%	0.507% ±0.554%	0.199% ±0.285%	0.806% ±0.944%	1.200% ±0.770%	2.019% ±1.205%	0.170% ±0.396%	0.286% ±0.304%	0.460% ±0.556%	9.871% ±3.462%	0.808% ±0.943%	4.025% ±1.207%	1.197% ±0.999%	0.119% ±0.234%	0.483% ±0.702%
	NKP	Gambia_Gambian-GWD	113	13.2769	-16.6331	76.358% ±7.148%	0.584% ±0.610%	0.545% ±0.558%	0.350% ±0.413%	0.797% ±0.969%	1.300% ±0.831%	1.204% ±1.225%	0.717% ±0.637%	0.445% ±0.387%	0.478% ±0.504%	11.848% ±5.825%	0.907% ±0.960%	2.253% ±1.324%	0.850% ±0.828%	0.453% ±0.486%	0.912% ±0.944%
	NKP	SierraLeone_Mende-MSL	85	8.5	-13.2	41.387% ±2.725%	0.918% ±0.777%	0.707% ±0.657%	1.142% ±0.649%	0.755% ±0.964%	1.237% ±0.743%	1.276% ±0.901%	3.048% ±0.834%	0.684% ±0.431%	0.655% ±0.674%	43.578% ±2.634%	0.902% ±1.142%	0.218% ±0.523%	0.585% ±0.645%	2.358% ±0.660%	0.549% ±0.810%
	NKP	Mali_Bwa	15	13.2872	-4.59134	27.408% ±1.565%	1.063% ±0.682%	0.695% ±0.924%	0.292% ±0.299%	1.217% ±1.225%	1.644% ±0.817%	1.575% ±1.067%	0.236% ±0.448%	0.393% ±0.307%	0.948% ±0.706%	55.083% ±1.761%	2.044% ±1.567%	4.972% ±1.251%	0.505% ±0.559%	0.582% ±0.463%	1.342% ±1.222%
	NKP	IvoryCoast_Ahizi	18	5.25	-4.61	21.267% ±2.799%	1.214% ±0.790%	0.521% ±0.628%	1.031% ±0.864%	1.411% ±0.689%	1.131% ±0.674%	1.479% ±0.779%	2.333% ±1.087%	0.758% ±0.509%	0.882% ±0.773%	60.845% ±2.548%	1.131% ±1.212%	0.719% ±0.833%	1.947% ±1.060%	2.256% ±0.853%	1.075% ±1.188%
	NKP	IvoryCoast_Yacouba	16	7.27	-8.17	26.926% ±3.310%	1.088% ±0.944%	0.565% ±0.708%	0.626% ±0.484%	0.942% ±0.981%	1.373% ±0.710%	1.397% ±1.007%	3.011% ±0.684%	0.608% ±0.378%	0.951% ±0.722%	54.994% ±3.408%	1.857% ±1.166%	0.307% ±0.344%	1.118% ±0.975%	3.000% ±0.612%	1.235% ±1.520%
	NKP	Ghana_GaAdangbe	100	6.07124	-0.252635	15.620% ±2.518%	1.534% ±1.172%	0.766% ±0.682%	0.735% ±0.587%	1.543% ±1.166%	1.514% ±0.814%	1.774% ±1.021%	1.213% ±0.729%	0.595% ±0.404%	0.804% ±0.697%	64.827% ±3.073%	2.038% ±1.433%	1.962% ±1.165%	1.706% ±1.063%	1.450% ±0.810%	1.920% ±1.377%
	NKP	Benin_Bariba	24	9.35	2.62	17.046% ±2.212%	1.160% ±1.098%	0.748% ±0.771%	0.238% ±0.271%	2.940% ±1.734%	1.702% ±0.732%	1.910% ±1.268%	0.148% ±0.278%	0.384% ±0.458%	0.752% ±0.637%	58.516% ±2.529%	3.901% ±1.771%	4.437% ±1.360%	1.187% ±0.959%	0.879% ±0.532%	4.051% ±1.771%
	NKP	Benin_Fon	19	6.35	2.41	12.033% ±2.985%	1.003% ±0.831%	0.940% ±0.768%	0.614% ±0.508%	2.784% ±1.565%	1.216% ±0.873%	2.233% ±1.041%	0.591% ±0.580%	0.578% ±0.378%	0.661% ±0.774%	66.963% ±2.443%	2.013% ±1.618%	2.375% ±1.530%	1.711% ±1.022%	0.894% ±0.603%	3.392% ±1.003%
	NKP	Benin_Yoruba	24	7.36	2.6	10.812% ±1.883%	1.202% ±0.780%	1.023% ±0.707%	0.550% ±0.457%	2.394% ±1.689%	1.351% ±0.845%	1.817% ±0.806%	0.534% ±0.521%	0.461% ±0.401%	0.624% ±0.521%	66.745% ±2.300%	3.295% ±1.672%	2.789% ±1.055%	1.710% ±1.189%	0.923% ±0.607%	3.771% ±1.692%
	NKP	Nigeria_Igbo	99	6.92236	7.4797	2.987% ±1.625%	1.062% ±0.839%	0.928% ±0.770%	0.633% ±0.522%	4.404% ±1.590%	0.943% ±0.828%	2.229% ±1.026%	1.664% ±0.896%	0.637% ±0.404%	0.825% ±0.721%	64.673% ±2.852%	6.610% ±1.667%	2.061% ±1.055%	1.399% ±1.117%	1.012% ±0.663%	7.933% ±1.489%
	NKP	Nigeria_Esan-ESN	99	6.5	6	2.365% ±1.464%	1.421% ±0.930%	0.863% ±0.749%	0.473% ±0.462%	3.806% ±1.584%	0.738% ±0.661%	2.050% ±1.142%	0.675% ±0.623%	0.603% ±0.390%	0.893% ±0.668%	70.199% ±2.500%	4.688% ±1.834%	2.180% ±1.095%	1.651% ±1.088%	0.970% ±0.635%	6.424% ±1.681%
	NKP	Nigeria_Yoruba-YRI	108	7.37825	3.94435	7.939% ±2.558%	1.103% ±0.856%	0.868% ±0.638%	0.449% ±0.482%	3.409% ±1.551%	1.124% ±0.790%	1.980% ±1.016%	0.782% ±0.656%	0.550% ±0.387%	0.651% ±0.653%	65.936% ±2.693%	4.582% ±1.454%	2.893% ±1.043%	1.446% ±1.111%	1.082% ±0.584%	5.206% ±1.741%
	AAP	Ethiopia_Wolayta	21	6	37	0.014% ±0.056%	0.318% ±0.528%	0.595% ±0.548%	0.921% ±0.475%	0.010% ±0.039%	21.737% ±3.512%	22.455% ±2.897%	0.334% ±0.366%	2.068% ±0.638%	0.335% ±0.426%	0.001% ±0.000%	0.172% ±0.417%	0.438% ±0.838%	48.993% ±2.210%	1.575% ±0.928%	0.036% ±0.154%
	AAP	Ethiopia_Amhara	42	10	39	0.027% ±0.089%	0.175% ±0.415%	0.334% ±0.409%	0.288% ±0.421%	0.014% ±0.062%	11.896% ±2.160%	34.207% ±3.171%	0.045% ±0.103%	0.760% ±0.430%	0.277% ±0.362%	0.010% ±0.060%	0.034% ±0.163%	2.196% ±1.264%	49.542% ±1.401%	0.178% ±0.310%	0.017% ±0.076%
	AAP	Ethiopia_Oromo	26	8	37	0.099% ±0.182%	0.162% ±0.386%	0.418% ±0.514%	0.435% ±0.456%	0.001% ±0.000%	15.025% ±2.153%	30.265% ±3.288%	0.083% ±0.166%	1.029% ±0.421%	0.245% ±0.331%	0.007% ±0.028%	0.069% ±0.210%	1.723% ±1.261%	49.839% ±1.948%	0.554% ±0.486%	0.045% ±0.166%
	AAP	Ethiopia_Somali	42	9	42	0.049% ±0.219%	5.526% ±1.298%	0.064% ±0.223%	0.058% ±0.238%	0.600% ±1.751%	0.588% ±1.559%	2.881% ±4.262%	0.092% ±0.375%	0.048% ±0.159%	0.154% ±0.399%	0.227% ±1.044%	0.246% ±0.881%	0.432% ±1.167%	88.840% ±9.197%	0.033% ±0.149%	0.162% ±0.562%
	NSP	Chad_Toubou	69	18.2983	19.4787	1.273% ±2.756%	0.521% ±1.083%	0.067% ±0.183%	0.024% ±0.108%	0.248% ±0.667%	2.316% ±3.077%	10.030% ±2.990%	0.128% ±0.373%	0.036% ±0.108%	0.086% ±0.221%	3.050% ±6.702%	0.651% ±1.387%	77.612% ±15.434%	3.481% ±4.612%	0.019% ±0.100%	0.458% ±1.133%
	NSP	Chad_Sara	62	9.20965	16.9922	5.942% ±1.505%	0.350% ±0.458%	0.459% ±0.543%	0.502% ±0.466%	2.206% ±1.427%	11.005% ±2.353%	0.055% ±0.242%	2.931% ±0.861%	0.509% ±0.401%	0.433% ±0.444%	40.838% ±4.503%	7.664% ±1.577%	18.871% ±4.211%	1.074% ±1.197%	0.492% ±0.519%	6.669% ±1.797%
	NSP	Ethiopia_Gumuz	21	10.5923	35.7178	0.001% ±0.000%	0.001% ±0.000%	0.096% ±0.209%	0.149% ±0.197%	0.124% ±0.539%	71.497% ±1.919%	0.024% ±0.081%	0.159% ±0.412%	2.921% ±0.424%	0.120% ±0.219%	0.148% ±0.610%	0.043% ±0.136%	13.455% ±1.297%	11.063% ±1.758%	0.008% ±0.034%	0.191% ±0.561%
	NSP	Kenya_Kalenjin	100	2.04066	36.5146	0.291% ±0.783%	0.701% ±0.706%	0.416% ±0.534%	0.163% ±0.293%	0.318% ±0.963%	28.513% ±3.708%	0.208% ±0.711%	0.263% ±0.400%	1.656% ±0.564%	0.350% ±0.610%	0.242% ±0.735%	21.651% ±6.022%	15.221% ±2.547%	29.146% ±3.724%	0.719% ±0.525%	0.140% ±0.581%
	LIP	Chad_Laal	23	9.89559	19.9931	4.787% ±1.606%	0.001% ±0.000%	0.001% ±0.000%	0.125% ±0.224%	1.092% ±1.125%	16.834% ±2.579%	0.001% ±0.000%	1.974% ±0.664%	0.213% ±0.280%	0.201% ±0.423%	30.667% ±5.418%	7.649% ±1.838%	29.788% ±4.426%	2.203% ±1.202%	0.095% ±0.204%	4.368% ±1.567%
	wRHG	Cameroon_Baka	37	3.13156	13.886	0.216% ±0.553%	0.081% ±0.211%	0.105% ±0.215%	0.119% ±0.278%	0.161% ±0.469%	0.346% ±0.655%	0.081% ±0.199%	96.687% ±4.828%	0.115% ±0.238%	0.067% ±0.193%	0.487% ±1.605%	0.384% ±0.930%	0.270% ±0.597%	0.183% ±0.483%	0.242% ±0.545%	0.457% ±1.060%
	wRHG	CameroonGabon_Baka	16	3.08	14.07	0.200% ±0.352%	0.145% ±0.321%	0.135% ±0.361%	0.277% ±0.483%	0.950% ±1.579%	0.225% ±0.537%	0.118% ±0.262%	90.353% ±11.517%	0.222% ±0.261%	0.120% ±0.212%	2.908% ±4.712%	1.620% ±1.939%	0.578% ±1.216%	0.102% ±0.229%	0.174% ±0.359%	1.874% ±2.400%
	EHG	Ethiopia_Sabue	13	7.44021	35.3239	0.001% ±0.000%	0.001% ±0.000%	0.001% ±0.000%	0.001% ±0.000%	0.001% ±0.000%	99.815% ±0.403%	0.171% ±0.403%	0.001% ±0.000%	0.001% ±0.000%	0.001% ±0.000%	0.001% ±0.000%	0.001% ±0.000%	0.001% ±0.000%	0.001% ±0.000%	0.001% ±0.000%	0.001% ±0.000%
	EHG	Tanzania_Hadza	20	-3.58649	33.8334	0.001% ±0.000%	0.126% ±0.556%	0.096% ±0.412%	0.001% ±0.000%	0.001% ±0.000%	0.097% ±0.429%	0.241% ±0.777%	0.001% ±0.000%	99.192% ±2.597%	0.069% ±0.290%	0.001% ±0.000%	0.120% ±0.534%	0.001% ±0.000%	0.051% ±0.221%	0.001% ±0.000%	0.001% ±0.000%
	KSP	Angola_Khwe	18	-18.3553	21.7413	0.822% ±0.806%	0.553% ±0.730%	0.380% ±0.597%	15.681% ±9.022%	8.292% ±4.778%	1.559% ±0.759%	1.564% ±1.056%	3.617% ±0.815%	1.249% ±0.507%	0.331% ±0.355%	8.431% ±3.577%	8.648% ±3.338%	0.722% ±0.744%	3.633% ±1.856%	18.731% ±7.377%	25.787% ±5.881%
	KSP	Angola_Xun	13	-22.9576	18.4904	0.368% ±0.465%	0.250% ±0.445%	0.177% ±0.278%	48.465% ±3.950%	0.403% ±0.726%	0.499% ±0.386%	0.036% ±0.128%	2.555% ±0.791%	0.901% ±0.378%	0.121% ±0.235%	1.781% ±1.351%	3.187% ±0.975%	0.073% ±0.259%	0.654% ±0.643%	30.272% ±1.726%	10.260% ±2.758%
	KSP	Namibia_Juhoansi	17	-19.5974	20.495	0.001% ±0.000%	0.001% ±0.000%	0.001% ±0.000%	87.477% ±12.875%	0.001% ±0.000%	0.001% ±0.000%	0.001% ±0.000%	0.001% ±0.000%	0.072% ±0.203%	0.001% ±0.000%	0.001% ±0.000%	0.001% ±0.000%	0.001% ±0.000%	0.001% ±0.000%	12.438% ±12.776%	0.001% ±0.000%
	KSP	Namibia_TsumkweKung	11	-22.9576	18.4904	0.120% ±0.395%	0.073% ±0.239%	0.001% ±0.000%	89.193% ±21.090%	0.409% ±1.353%	0.113% ±0.370%	0.001% ±0.000%	0.341% ±1.126%	0.064% ±0.208%	0.022% ±0.070%	0.803% ±2.661%	0.638% ±2.112%	0.001% ±0.000%	0.144% ±0.476%	6.493% ±11.310%	1.584% ±5.252%
	KSP	Namibia_Nama	18	-22.9576	18.4904	0.133% ±0.385%	7.421% ±8.929%	0.320% ±0.420%	4.622% ±5.191%	0.051% ±0.210%	0.595% ±0.720%	4.218% ±2.958%	0.062% ±0.236%	0.294% ±0.304%	0.125% ±0.277%	0.001% ±0.000%	0.190% ±0.566%	0.190% ±0.372%	5.801% ±2.477%	59.291% ±21.662%	16.686% ±19.482%
	KSP	Botswana_GuiGhanaKgal	10	-24.7967	21.7511	0.654% ±0.772%	0.001% ±0.000%	0.001% ±0.000%	17.121% ±6.130%	15.391% ±10.308%	0.052% ±0.155%	0.222% ±0.455%	1.079% ±0.886%	0.266% ±0.271%	0.038% ±0.097%	1.788% ±1.265%	3.667% ±1.026%	0.275% ±0.338%	0.001% ±0.000%	58.366% ±6.281%	1.078% ±1.163%
	KSP	Botswana_KalahariKhoe	37	-22.3392	23.0065	0.701% ±0.932%	0.015% ±0.050%	0.090% ±0.209%	17.713% ±10.241%	12.624% ±15.001%	0.330% ±0.504%	0.280% ±0.436%	0.541% ±0.734%	0.300% ±0.338%	0.032% ±0.130%	1.304% ±2.097%	3.986% ±2.946%	0.273% ±0.629%	0.308% ±0.547%	60.417% ±12.039%	1.086% ±3.200%
	KSP	SouthAfrica_Karretjie	17	-32.9635	20.4259	0.023% ±0.064%	5.376% ±5.806%	0.796% ±1.196%	2.522% ±1.480%	9.309% ±6.348%	0.120% ±0.439%	1.886% ±2.907%	0.162% ±0.403%	0.020% ±0.063%	2.009% ±2.036%	0.073% ±0.204%	0.276% ±0.818%	0.059% ±0.131%	0.160% ±0.575%	77.082% ±16.118%	0.127% ±0.445%
	KSP	SouthAfrica_Khomani	32	-27.2663	20.6199	0.076% ±0.271%	7.755% ±8.309%	0.440% ±0.841%	5.668% ±5.225%	5.469% ±8.239%	0.408% ±0.606%	4.370% ±4.088%	0.191% ±0.348%	0.164% ±0.329%	1.526% ±1.981%	0.130% ±0.536%	0.137% ±0.489%	0.151% ±0.435%	2.191% ±2.525%	67.387% ±14.879%	3.938% ±8.643%
	MAP	SouthAfrica_Coloured-Askham	12	-33.9553	18.5797	0.589% ±0.899%	16.022% ±9.106%	1.785% ±1.247%	1.429% ±1.474%	11.803% ±14.291%	0.386% ±0.801%	8.333% ±4.421%	0.178% ±0.311%	0.194% ±0.326%	5.419% ±4.085%	0.934% ±2.249%	0.958% ±0.975%	0.419% ±0.568%	1.516% ±1.389%	49.288% ±15.143%	0.745% ±1.109%
	MAP	SouthAfrica_Coloured-Colesberg	14	-30.9492	24.6203	0.803% ±0.892%	19.564% ±14.245%	1.314% ±1.551%	1.223% ±0.894%	22.683% ±16.142%	0.405% ±0.384%	9.162% ±6.253%	0.427% ±0.474%	0.292% ±0.393%	5.194% ±3.761%	0.713% ±0.797%	1.356% ±2.155%	0.521% ±0.762%	0.425% ±0.571%	34.445% ±13.456%	1.475% ±1.239%
	MAP	SouthAfrica_Coloured-Wellington	19	-33.9249	18.4241	0.640% ±0.659%	23.490% ±8.743%	3.917% ±2.322%	0.528% ±0.598%	11.322% ±7.008%	1.345% ±0.654%	14.531% ±5.272%	0.529% ±0.533%	0.521% ±0.353%	14.542% ±6.179%	2.097% ±2.361%	4.103% ±2.790%	0.176% ±0.339%	1.448% ±1.177%	18.042% ±11.351%	2.769% ±3.046%
	EUA	Yemen_Yemeni	20	15.1613	44.2909	0.033% ±0.103%	0.964% ±1.372%	1.027% ±0.756%	0.034% ±0.084%	0.444% ±0.795%	0.008% ±0.032%	84.754% ±5.209%	0.091% ±0.204%	0.073% ±0.130%	0.599% ±0.577%	0.081% ±0.273%	0.071% ±0.314%	0.001% ±0.000%	11.602% ±2.887%	0.048% ±0.117%	0.170% ±0.437%
	EUA	Lebanon_Lebanese-Muslim	43	33.84	35.5056	0.196% ±0.322%	15.301% ±1.576%	1.683% ±0.908%	0.016% ±0.047%	0.039% ±0.130%	0.647% ±0.487%	77.965% ±1.947%	0.025% ±0.075%	0.062% ±0.122%	1.093% ±0.896%	0.233% ±0.410%	0.126% ±0.282%	0.665% ±0.576%	1.849% ±1.013%	0.021% ±0.080%	0.080% ±0.180%
	EUA	Lebanon_Lebanese-Druze	31	33.84	35.5056	0.101% ±0.335%	13.404% ±1.458%	1.283% ±0.767%	0.001% ±0.000%	0.001% ±0.000%	0.195% ±0.363%	83.112% ±2.423%	0.005% ±0.017%	0.034% ±0.079%	0.990% ±0.865%	0.026% ±0.136%	0.033% ±0.176%	0.189% ±0.535%	0.622% ±0.793%	0.004% ±0.012%	0.001% ±0.000%
	EUA	Lebanon_Lebanese-Christian	52	33.84	35.5056	0.010% ±0.066%	11.787% ±1.800%	0.830% ±0.801%	0.001% ±0.000%	0.006% ±0.039%	0.025% ±0.124%	86.537% ±2.324%	0.002% ±0.008%	0.008% ±0.037%	0.634% ±0.680%	0.001% ±0.002%	0.001% ±0.000%	0.027% ±0.125%	0.128% ±0.432%	0.001% ±0.000%	0.001% ±0.000%
	EUA	Europe_Iberian-IBS	107	40.38	-3.72	0.249% ±0.407%	57.688% ±3.952%	0.072% ±0.210%	0.012% ±0.045%	0.015% ±0.094%	0.020% ±0.069%	41.202% ±3.225%	0.007% ±0.034%	0.022% ±0.060%	0.060% ±0.146%	0.017% ±0.082%	0.020% ±0.094%	0.521% ±0.595%	0.081% ±0.231%	0.003% ±0.021%	0.011% ±0.050%
	EUA	Europe_Toscani-TSI	107	42.1	12	0.001% ±0.000%	46.624% ±1.712%	0.013% ±0.055%	0.001% ±0.000%	0.001% ±0.000%	0.001% ±0.000%	53.328% ±1.702%	0.001% ±0.000%	0.001% ±0.000%	0.023% ±0.069%	0.001% ±0.000%	0.001% ±0.000%	0.001% ±0.000%	0.001% ±0.000%	0.001% ±0.000%	0.001% ±0.000%
	EUA	Europe_British-GBR	91	52.4862	-1.8904	0.001% ±0.000%	77.433% ±1.937%	0.003% ±0.015%	0.001% ±0.000%	0.001% ±0.000%	0.001% ±0.000%	22.546% ±1.942%	0.001% ±0.000%	0.001% ±0.000%	0.006% ±0.031%	0.001% ±0.000%	0.001% ±0.000%	0.001% ±0.000%	0.001% ±0.000%	0.001% ±0.000%	0.001% ±0.000%
	EUA	Europe_EuropeanAncestry-CEU	99	45.8566	2.35222	0.001% ±0.000%	76.212% ±2.701%	0.061% ±0.252%	0.001% ±0.000%	0.001% ±0.000%	0.001% ±0.000%	23.693% ±2.718%	0.001% ±0.000%	0.001% ±0.000%	0.023% ±0.099%	0.001% ±0.000%	0.001% ±0.000%	0.001% ±0.000%	0.001% ±0.000%	0.001% ±0.000%	0.001% ±0.000%
	EUA	Europe_Finnish-FIN	99	60.17	24.93	0.001% ±0.000%	93.333% ±2.264%	5.716% ±1.137%	0.001% ±0.000%	0.001% ±0.000%	0.001% ±0.000%	0.844% ±2.546%	0.001% ±0.000%	0.001% ±0.000%	0.095% ±0.307%	0.001% ±0.000%	0.001% ±0.000%	0.001% ±0.000%	0.001% ±0.000%	0.001% ±0.000%	0.001% ±0.000%
	EUA	EastAsia_ChineseHan-CHB	103	39.9167	116.383	0.001% ±0.000%	0.329% ±0.542%	57.954% ±11.380%	0.001% ±0.000%	0.001% ±0.000%	0.001% ±0.000%	0.072% ±0.302%	0.001% ±0.000%	0.001% ±0.000%	41.633% ±11.689%	0.001% ±0.000%	0.001% ±0.000%	0.001% ±0.000%	0.001% ±0.000%	0.001% ±0.000%	0.001% ±0.000%
	EUA	EastAsia_ChineseDai-CDX	93	22	100.78	0.001% ±0.000%	0.001% ±0.000%	1.709% ±4.370%	0.001% ±0.000%	0.001% ±0.000%	0.001% ±0.000%	0.001% ±0.000%	0.001% ±0.000%	0.001% ±0.000%	98.277% ±4.370%	0.001% ±0.000%	0.001% ±0.000%	0.001% ±0.000%	0.001% ±0.000%	0.001% ±0.000%	0.001% ±0.000%
	EUA	EastAsia_Japanese-JPT	104	35.6862	139.754	0.001% ±0.000%	0.001% ±0.000%	98.956% ±2.714%	0.001% ±0.000%	0.001% ±0.000%	0.001% ±0.000%	0.001% ±0.000%	0.001% ±0.000%	0.001% ±0.000%	1.030% ±2.714%	0.001% ±0.000%	0.001% ±0.000%	0.001% ±0.000%	0.001% ±0.000%	0.001% ±0.000%	0.001% ±0.000%
	EUA	EastAsia_Kinh-KHV	99	10.78	106.68	0.001% ±0.000%	0.323% ±0.850%	9.543% ±3.688%	0.001% ±0.000%	0.001% ±0.000%	0.001% ±0.000%	0.170% ±0.482%	0.001% ±0.000%	0.001% ±0.000%	89.953% ±3.803%	0.001% ±0.000%	0.001% ±0.000%	0.001% ±0.000%	0.001% ±0.000%	0.001% ±0.000%	0.001% ±0.000%

## Sheet: S5_F3 for modern
	Supplementary Table 5: F3-statistics for modern populations included in the AfricanNeo dataset.
	Population 1	Population 2	Population 3	Est	SE	Z-score	P-value	N
	Nigeria_Yoruba-YRI	Ethiopia_Amhara	CAR_Mpiemo	0.00299752	0.000111008	27.0028	1.37196e-160	482459
	Nigeria_Yoruba-YRI	Ethiopia_Amhara	DRC_Manyanga	0.00229354	6.99271e-05	32.799	6.09012e-236	482459
	Nigeria_Yoruba-YRI	Ethiopia_Amhara	DRC_Ding	0.00223995	7.03063e-05	31.8598	9.62043e-223	482459
	Nigeria_Yoruba-YRI	Ethiopia_Amhara	DRC_Yans	0.00242794	7.47943e-05	32.4616	3.71281e-231	482459
	Nigeria_Yoruba-YRI	Ethiopia_Amhara	DRC_Ngwi	0.00232777	6.55367e-05	35.5186	2.54212e-276	482459
	Nigeria_Yoruba-YRI	Ethiopia_Amhara	DRC_Mbuun	0.00221864	7.05433e-05	31.4508	4.09753e-217	482459
	Nigeria_Yoruba-YRI	Ethiopia_Amhara	DRC_Pende	0.00223574	8.25469e-05	27.0845	1.50089e-161	482459
	Nigeria_Yoruba-YRI	Ethiopia_Amhara	Uganda_Kiga	0.00845172	0.000115281	73.3139	0	482459
	Nigeria_Yoruba-YRI	Ethiopia_Amhara	Uganda_Fumbira	0.0096639	0.000118101	81.8278	0	482459
	Nigeria_Yoruba-YRI	Ethiopia_Amhara	Uganda_Banyarwanda	0.0102913	8.013e-05	128.432	0	482459
	Nigeria_Yoruba-YRI	Ethiopia_Amhara	Uganda_Barundi	0.00823086	7.52099e-05	109.439	0	482459
	Nigeria_Yoruba-YRI	Ethiopia_Amhara	Uganda_Baganda	0.0059324	6.95267e-05	85.3255	0	482459
	Nigeria_Yoruba-YRI	Ethiopia_Amhara	Uganda_Nkore	0.01171	0.000119214	98.2269	0	482459
	Nigeria_Yoruba-YRI	Ethiopia_Amhara	Rwanda_Nkore	0.0096149	0.000103272	93.1024	0	482459
	Nigeria_Yoruba-YRI	Ethiopia_Amhara	Kenya_Luhya-LWK	0.00701602	7.44323e-05	94.2604	0	482459
	Nigeria_Yoruba-YRI	Ethiopia_Amhara	Kenya_Kikuyu	0.0145459	9.4908e-05	153.263	0	482459
	Nigeria_Yoruba-YRI	Ethiopia_Amhara	Kenya_Swahili-Mombasa	0.00917134	9.91325e-05	92.516	0	482459
	Nigeria_Yoruba-YRI	Ethiopia_Amhara	Kenya_Swahili-Kilifi	0.00668359	8.88297e-05	75.2405	0	482459
	Nigeria_Yoruba-YRI	Ethiopia_Amhara	Kenya_Swahili-Lamu	0.00595619	9.18361e-05	64.8568	0	482459
	Nigeria_Yoruba-YRI	Ethiopia_Amhara	Zanzibar_Swahili	0.00694494	0.000108394	64.0715	0	482459
	Nigeria_Yoruba-YRI	Ethiopia_Amhara	Namibia_Himba	0.00377933	0.000104588	36.1353	6.32554e-286	482459
	Nigeria_Yoruba-YRI	Ethiopia_Amhara	Namibia_Herero	0.00590645	0.000104706	56.4098	0	482459
	Nigeria_Yoruba-YRI	Ethiopia_Amhara	Namibia_Wambo	0.0031553	8.92129e-05	35.3682	5.25642e-274	482459
	Nigeria_Yoruba-YRI	Ethiopia_Amhara	Zambia_Fwe	0.00342134	0.000108451	31.5474	1.94931e-218	482459
	Nigeria_Yoruba-YRI	Ethiopia_Amhara	Botswana_Ghanzi	0.00570905	0.00010856	52.5888	0	482459
	Nigeria_Yoruba-YRI	Ethiopia_Amhara	Swaziland_Swazi	0.00419832	9.7597e-05	43.0169	0	482459
	Nigeria_Yoruba-YRI	Ethiopia_Amhara	SouthAfrica_Bhaca	0.00492983	0.000112448	43.8409	0	482459
	Nigeria_Yoruba-YRI	Ethiopia_Amhara	SouthAfrica_Venda	0.00357369	9.122e-05	39.1766	0	482459
	Nigeria_Yoruba-YRI	Ethiopia_Amhara	SouthAfrica_Pedi	0.00456671	7.94398e-05	57.4865	0	482459
	Nigeria_Yoruba-YRI	Ethiopia_Amhara	SouthAfrica_Xhosa	0.00610902	9.39579e-05	65.0187	0	482459
	Nigeria_Yoruba-YRI	Ethiopia_Amhara	SouthAfrica_Tsonga	0.00357333	8.39256e-05	42.5774	0	482459
	Nigeria_Yoruba-YRI	Ethiopia_Amhara	SouthAfrica_Tswana	0.00511477	8.86611e-05	57.6891	0	482459
	Nigeria_Yoruba-YRI	Ethiopia_Amhara	SouthAfrica_SEBantu	0.00487777	9.87955e-05	49.3724	0	482459
	Nigeria_Yoruba-YRI	Ethiopia_Amhara	SouthAfrica_Sotho	0.00565589	9.84019e-05	57.4774	0	482459
	Nigeria_Yoruba-YRI	Ethiopia_Amhara	SouthAfrica_SothoAGDP	0.00472707	7.71033e-05	61.3083	0	482459
	Nigeria_Yoruba-YRI	Ethiopia_Amhara	SouthAfrica_Zulu	0.00476349	8.03395e-05	59.2919	0	482459
	Nigeria_Yoruba-YRI	Ethiopia_Amhara	SouthAfrica_ZuluAGDP	0.00483604	7.77453e-05	62.2036	0	482459
	Nigeria_Yoruba-YRI	Cameroon_Baka	CAR_Mpiemo	0.0053948	0.000124184	43.4419	0	482459
	Nigeria_Yoruba-YRI	Cameroon_Baka	DRC_Manyanga	0.00443335	8.62556e-05	51.3978	0	482459
	Nigeria_Yoruba-YRI	Cameroon_Baka	DRC_Ding	0.00394998	8.05958e-05	49.0098	0	482459
	Nigeria_Yoruba-YRI	Cameroon_Baka	DRC_Yans	0.00407526	9.0552e-05	45.0047	0	482459
	Nigeria_Yoruba-YRI	Cameroon_Baka	DRC_Ngwi	0.00400372	7.88371e-05	50.7847	0	482459
	Nigeria_Yoruba-YRI	Cameroon_Baka	DRC_Mbuun	0.00380604	8.1903e-05	46.4701	0	482459
	Nigeria_Yoruba-YRI	Cameroon_Baka	DRC_Pende	0.00411229	9.28162e-05	44.3057	0	482459
	Nigeria_Yoruba-YRI	Cameroon_Baka	Uganda_Kiga	0.00456127	0.000108133	42.1819	0	482459
	Nigeria_Yoruba-YRI	Cameroon_Baka	Uganda_Fumbira	0.00457845	0.000109511	41.8082	0	482459
	Nigeria_Yoruba-YRI	Cameroon_Baka	Uganda_Banyarwanda	0.00505575	7.73579e-05	65.3553	0	482459
	Nigeria_Yoruba-YRI	Cameroon_Baka	Uganda_Barundi	0.00512186	7.54401e-05	67.8931	0	482459
	Nigeria_Yoruba-YRI	Cameroon_Baka	Uganda_Baganda	0.00470522	7.83644e-05	60.0428	0	482459
	Nigeria_Yoruba-YRI	Cameroon_Baka	Uganda_Nkore	0.00519862	0.000104712	49.6468	0	482459
	Nigeria_Yoruba-YRI	Cameroon_Baka	Rwanda_Nkore	0.0048477	0.000101823	47.609	0	482459
	Nigeria_Yoruba-YRI	Cameroon_Baka	Kenya_Luhya-LWK	0.00484315	7.84113e-05	61.7661	0	482459
	Nigeria_Yoruba-YRI	Cameroon_Baka	Kenya_Kikuyu	0.0051668	8.58271e-05	60.2001	0	482459
	Nigeria_Yoruba-YRI	Cameroon_Baka	Kenya_Swahili-Mombasa	0.00486745	0.000101902	47.7659	0	482459
	Nigeria_Yoruba-YRI	Cameroon_Baka	Kenya_Swahili-Kilifi	0.00459839	9.09156e-05	50.5787	0	482459
	Nigeria_Yoruba-YRI	Cameroon_Baka	Kenya_Swahili-Lamu	0.00438726	9.99019e-05	43.9157	0	482459
	Nigeria_Yoruba-YRI	Cameroon_Baka	Zanzibar_Swahili	0.00440927	0.000105518	41.7869	0	482459
	Nigeria_Yoruba-YRI	Cameroon_Baka	Namibia_Himba	0.00574338	0.000120407	47.6999	0	482459
	Nigeria_Yoruba-YRI	Cameroon_Baka	Namibia_Herero	0.00620461	0.000117099	52.9859	0	482459
	Nigeria_Yoruba-YRI	Cameroon_Baka	Namibia_Wambo	0.00488219	0.000102386	47.6839	0	482459
	Nigeria_Yoruba-YRI	Cameroon_Baka	Zambia_Fwe	0.00531562	0.00012391	42.8991	0	482459
	Nigeria_Yoruba-YRI	Cameroon_Baka	Botswana_Ghanzi	0.0103355	0.00013962	74.0261	0	482459
	Nigeria_Yoruba-YRI	Cameroon_Baka	Swaziland_Swazi	0.00642453	0.000119047	53.9663	0	482459
	Nigeria_Yoruba-YRI	Cameroon_Baka	SouthAfrica_Bhaca	0.00733526	0.000130731	56.1094	0	482459
	Nigeria_Yoruba-YRI	Cameroon_Baka	SouthAfrica_Venda	0.00481692	0.000109409	44.0266	0	482459
	Nigeria_Yoruba-YRI	Cameroon_Baka	SouthAfrica_Pedi	0.00698014	9.68353e-05	72.0826	0	482459
	Nigeria_Yoruba-YRI	Cameroon_Baka	SouthAfrica_Xhosa	0.00762135	0.000107717	70.7533	0	482459
	Nigeria_Yoruba-YRI	Cameroon_Baka	SouthAfrica_Tsonga	0.0046135	9.55797e-05	48.2687	0	482459
	Nigeria_Yoruba-YRI	Cameroon_Baka	SouthAfrica_Tswana	0.00856639	0.000109069	78.5412	0	482459
	Nigeria_Yoruba-YRI	Cameroon_Baka	SouthAfrica_SEBantu	0.00756697	0.000118616	63.7939	0	482459
	Nigeria_Yoruba-YRI	Cameroon_Baka	SouthAfrica_Sotho	0.0095619	0.00013089	73.053	0	482459
	Nigeria_Yoruba-YRI	Cameroon_Baka	SouthAfrica_SothoAGDP	0.00759325	9.44646e-05	80.382	0	482459
	Nigeria_Yoruba-YRI	Cameroon_Baka	SouthAfrica_Zulu	0.00698942	9.55058e-05	73.1832	0	482459
	Nigeria_Yoruba-YRI	Cameroon_Baka	SouthAfrica_ZuluAGDP	0.00705338	9.4529e-05	74.6161	0	482459
	Nigeria_Yoruba-YRI	Namibia_Juhoansi	CAR_Mpiemo	0.00593317	0.000170826	34.7322	2.57789e-264	482459
	Nigeria_Yoruba-YRI	Namibia_Juhoansi	DRC_Manyanga	0.00467923	0.000111365	42.0171	0	482459
	Nigeria_Yoruba-YRI	Namibia_Juhoansi	DRC_Ding	0.00405177	0.000104942	38.6095	0	482459
	Nigeria_Yoruba-YRI	Namibia_Juhoansi	DRC_Yans	0.0043045	0.000112928	38.1173	0	482459
	Nigeria_Yoruba-YRI	Namibia_Juhoansi	DRC_Ngwi	0.00428775	9.83874e-05	43.5802	0	482459
	Nigeria_Yoruba-YRI	Namibia_Juhoansi	DRC_Mbuun	0.00398258	0.000106342	37.4508	5.82461e-307	482459
	Nigeria_Yoruba-YRI	Namibia_Juhoansi	DRC_Pende	0.00410262	0.00012351	33.2168	6.15535e-242	482459
	Nigeria_Yoruba-YRI	Namibia_Juhoansi	Uganda_Kiga	0.00647939	0.000147067	44.0574	0	482459
	Nigeria_Yoruba-YRI	Namibia_Juhoansi	Uganda_Fumbira	0.00702729	0.000146653	47.9178	0	482459
	Nigeria_Yoruba-YRI	Namibia_Juhoansi	Uganda_Banyarwanda	0.00781464	0.000100174	78.0109	0	482459
	Nigeria_Yoruba-YRI	Namibia_Juhoansi	Uganda_Barundi	0.00747041	9.60006e-05	77.8163	0	482459
	Nigeria_Yoruba-YRI	Namibia_Juhoansi	Uganda_Baganda	0.00628336	9.87927e-05	63.6015	0	482459
	Nigeria_Yoruba-YRI	Namibia_Juhoansi	Uganda_Nkore	0.00823349	0.000146642	56.1468	0	482459
	Nigeria_Yoruba-YRI	Namibia_Juhoansi	Rwanda_Nkore	0.00741404	0.000139916	52.9892	0	482459
	Nigeria_Yoruba-YRI	Namibia_Juhoansi	Kenya_Luhya-LWK	0.00657824	0.000103004	63.8637	0	482459
	Nigeria_Yoruba-YRI	Namibia_Juhoansi	Kenya_Kikuyu	0.00904864	0.000115566	78.2984	0	482459
	Nigeria_Yoruba-YRI	Namibia_Juhoansi	Kenya_Swahili-Mombasa	0.00773048	0.000138283	55.9035	0	482459
	Nigeria_Yoruba-YRI	Namibia_Juhoansi	Kenya_Swahili-Kilifi	0.00660338	0.000124352	53.1023	0	482459
	Nigeria_Yoruba-YRI	Namibia_Juhoansi	Kenya_Swahili-Lamu	0.0061936	0.000132239	46.8363	0	482459
	Nigeria_Yoruba-YRI	Namibia_Juhoansi	Zanzibar_Swahili	0.00645447	0.000148115	43.5776	0	482459
	Nigeria_Yoruba-YRI	Namibia_Juhoansi	Namibia_Himba	0.00909634	0.00018026	50.4622	0	482459
	Nigeria_Yoruba-YRI	Namibia_Juhoansi	Namibia_Herero	0.0114206	0.000174678	65.3811	0	482459
	Nigeria_Yoruba-YRI	Namibia_Juhoansi	Namibia_Wambo	0.00731171	0.000143193	51.0619	0	482459
	Nigeria_Yoruba-YRI	Namibia_Juhoansi	Zambia_Fwe	0.00832296	0.000191435	43.4768	0	482459
	Nigeria_Yoruba-YRI	Namibia_Juhoansi	Botswana_Ghanzi	0.0263736	0.000244931	107.678	0	482459
	Nigeria_Yoruba-YRI	Namibia_Juhoansi	Swaziland_Swazi	0.0133338	0.000190066	70.1533	0	482459
	Nigeria_Yoruba-YRI	Namibia_Juhoansi	SouthAfrica_Bhaca	0.016565	0.000224494	73.7882	0	482459
	Nigeria_Yoruba-YRI	Namibia_Juhoansi	SouthAfrica_Venda	0.00756462	0.000149328	50.6577	0	482459
	Nigeria_Yoruba-YRI	Namibia_Juhoansi	SouthAfrica_Pedi	0.0150128	0.000148344	101.203	0	482459
	Nigeria_Yoruba-YRI	Namibia_Juhoansi	SouthAfrica_Xhosa	0.0173703	0.000173102	100.347	0	482459
	Nigeria_Yoruba-YRI	Namibia_Juhoansi	SouthAfrica_Tsonga	0.00712329	0.000137527	51.7956	0	482459
	Nigeria_Yoruba-YRI	Namibia_Juhoansi	SouthAfrica_Tswana	0.0204632	0.000179697	113.876	0	482459
	Nigeria_Yoruba-YRI	Namibia_Juhoansi	SouthAfrica_SEBantu	0.0168636	0.000194164	86.8522	0	482459
	Nigeria_Yoruba-YRI	Namibia_Juhoansi	SouthAfrica_Sotho	0.0238316	0.000218588	109.026	0	482459
	Nigeria_Yoruba-YRI	Namibia_Juhoansi	SouthAfrica_SothoAGDP	0.0172386	0.000141037	122.227	0	482459
	Nigeria_Yoruba-YRI	Namibia_Juhoansi	SouthAfrica_Zulu	0.0152389	0.000147534	103.291	0	482459
	Nigeria_Yoruba-YRI	Namibia_Juhoansi	SouthAfrica_ZuluAGDP	0.0153602	0.000139576	110.049	0	482459
	Namibia_Juhoansi	Cameroon_Baka	CAR_Mpiemo	0.0813095	0.000601855	135.098	0	482459
	Namibia_Juhoansi	Cameroon_Baka	DRC_Manyanga	0.0816896	0.000590229	138.403	0	482459
	Namibia_Juhoansi	Cameroon_Baka	DRC_Ding	0.0818769	0.000590777	138.592	0	482459
	Namibia_Juhoansi	Cameroon_Baka	DRC_Yans	0.0817113	0.000594739	137.39	0	482459
	Namibia_Juhoansi	Cameroon_Baka	DRC_Ngwi	0.0816401	0.000589165	138.569	0	482459
	Namibia_Juhoansi	Cameroon_Baka	DRC_Mbuun	0.0817797	0.000590457	138.502	0	482459
	Namibia_Juhoansi	Cameroon_Baka	DRC_Pende	0.0820217	0.000602432	136.151	0	482459
	Namibia_Juhoansi	Cameroon_Baka	Uganda_Kiga	0.0795166	0.00059513	133.612	0	482459
	Namibia_Juhoansi	Cameroon_Baka	Uganda_Fumbira	0.0788269	0.000587667	134.135	0	482459
	Namibia_Juhoansi	Cameroon_Baka	Uganda_Banyarwanda	0.078424	0.000579662	135.292	0	482459
	Namibia_Juhoansi	Cameroon_Baka	Uganda_Barundi	0.0789572	0.000580757	135.956	0	482459
	Namibia_Juhoansi	Cameroon_Baka	Uganda_Baganda	0.0799584	0.000579591	137.957	0	482459
	Namibia_Juhoansi	Cameroon_Baka	Uganda_Nkore	0.0780653	0.000586205	133.171	0	482459
	Namibia_Juhoansi	Cameroon_Baka	Rwanda_Nkore	0.0786742	0.000586388	134.167	0	482459
	Namibia_Juhoansi	Cameroon_Baka	Kenya_Luhya-LWK	0.0797544	0.000579428	137.643	0	482459
	Namibia_Juhoansi	Cameroon_Baka	Kenya_Kikuyu	0.0769647	0.000575807	133.664	0	482459
	Namibia_Juhoansi	Cameroon_Baka	Kenya_Swahili-Mombasa	0.0782886	0.000586034	133.591	0	482459
	Namibia_Juhoansi	Cameroon_Baka	Kenya_Swahili-Kilifi	0.0794037	0.00058421	135.916	0	482459
	Namibia_Juhoansi	Cameroon_Baka	Kenya_Swahili-Lamu	0.0796618	0.000590447	134.918	0	482459
	Namibia_Juhoansi	Cameroon_Baka	Zanzibar_Swahili	0.0793514	0.000596746	132.974	0	482459
	Namibia_Juhoansi	Cameroon_Baka	Namibia_Himba	0.077652	0.000583564	133.065	0	482459
	Namibia_Juhoansi	Cameroon_Baka	Namibia_Herero	0.0752309	0.000577481	130.274	0	482459
	Namibia_Juhoansi	Cameroon_Baka	Namibia_Wambo	0.078852	0.00058496	134.799	0	482459
	Namibia_Juhoansi	Cameroon_Baka	Zambia_Fwe	0.0781011	0.000588775	132.65	0	482459
	Namibia_Juhoansi	Cameroon_Baka	Botswana_Ghanzi	0.0611676	0.000499447	122.471	0	482459
	Namibia_Juhoansi	Cameroon_Baka	Swaziland_Swazi	0.0730306	0.000562254	129.889	0	482459
	Namibia_Juhoansi	Cameroon_Baka	SouthAfrica_Bhaca	0.070015	0.000546253	128.173	0	482459
	Namibia_Juhoansi	Cameroon_Baka	SouthAfrica_Venda	0.0784385	0.000581454	134.901	0	482459
	Namibia_Juhoansi	Cameroon_Baka	SouthAfrica_Pedi	0.0715707	0.000542276	131.982	0	482459
	Namibia_Juhoansi	Cameroon_Baka	SouthAfrica_Xhosa	0.0693404	0.000538463	128.775	0	482459
	Namibia_Juhoansi	Cameroon_Baka	SouthAfrica_Tsonga	0.0787477	0.000576642	136.562	0	482459
	Namibia_Juhoansi	Cameroon_Baka	SouthAfrica_Tswana	0.0665492	0.000511274	130.164	0	482459
	Namibia_Juhoansi	Cameroon_Baka	SouthAfrica_SEBantu	0.0699282	0.000544164	128.506	0	482459
	Namibia_Juhoansi	Cameroon_Baka	SouthAfrica_Sotho	0.0634656	0.000511186	124.154	0	482459
	Namibia_Juhoansi	Cameroon_Baka	SouthAfrica_SothoAGDP	0.069475	0.00051986	133.642	0	482459
	Namibia_Juhoansi	Cameroon_Baka	SouthAfrica_Zulu	0.0712889	0.000529499	134.634	0	482459
	Namibia_Juhoansi	Cameroon_Baka	SouthAfrica_ZuluAGDP	0.0712145	0.000535231	133.054	0	482459

## Sheet: S6_F4 for modern
	Supplementary Table 6: F4-statistics for modern populations included in the AfricanNeo dataset.
	Population 1	Population 2	Population 3	Population 4	Est	SE	Z-score	P-value	N
	CAR_Mpiemo	Nigeria_Yoruba-YRI	Ethiopia_Amhara	EastAsia_ChineseHan-CHB	-2.51483e-05	3.67796e-05	-0.683757	0.494129	482459
	DRC_Manyanga	Nigeria_Yoruba-YRI	Ethiopia_Amhara	EastAsia_ChineseHan-CHB	-6.71494e-05	2.36061e-05	-2.84458	0.00444701	482459
	DRC_Ding	Nigeria_Yoruba-YRI	Ethiopia_Amhara	EastAsia_ChineseHan-CHB	-7.71473e-05	2.35852e-05	-3.271	0.00107167	482459
	DRC_Yans	Nigeria_Yoruba-YRI	Ethiopia_Amhara	EastAsia_ChineseHan-CHB	-3.30014e-05	2.59595e-05	-1.27126	0.203635	482459
	DRC_Ngwi	Nigeria_Yoruba-YRI	Ethiopia_Amhara	EastAsia_ChineseHan-CHB	-6.45117e-05	2.14509e-05	-3.00742	0.00263478	482459
	DRC_Mbuun	Nigeria_Yoruba-YRI	Ethiopia_Amhara	EastAsia_ChineseHan-CHB	-8.28822e-05	2.36564e-05	-3.50358	0.000459051	482459
	DRC_Pende	Nigeria_Yoruba-YRI	Ethiopia_Amhara	EastAsia_ChineseHan-CHB	-5.88722e-05	2.69227e-05	-2.18671	0.0287637	482459
	Uganda_Kiga	Nigeria_Yoruba-YRI	Ethiopia_Amhara	EastAsia_ChineseHan-CHB	0.000443011	3.44544e-05	12.8579	7.76601e-38	482459
	Uganda_Fumbira	Nigeria_Yoruba-YRI	Ethiopia_Amhara	EastAsia_ChineseHan-CHB	0.000585993	3.49968e-05	16.7442	6.24649e-63	482459
	Uganda_Banyarwanda	Nigeria_Yoruba-YRI	Ethiopia_Amhara	EastAsia_ChineseHan-CHB	0.000621353	2.33208e-05	26.6438	2.11372e-156	482459
	Uganda_Barundi	Nigeria_Yoruba-YRI	Ethiopia_Amhara	EastAsia_ChineseHan-CHB	0.000411673	2.20033e-05	18.7096	4.13235e-78	482459
	Uganda_Baganda	Nigeria_Yoruba-YRI	Ethiopia_Amhara	EastAsia_ChineseHan-CHB	0.000226115	2.1806e-05	10.3693	3.41847e-25	482459
	Uganda_Nkore	Nigeria_Yoruba-YRI	Ethiopia_Amhara	EastAsia_ChineseHan-CHB	0.000700805	3.38446e-05	20.7066	3.02292e-95	482459
	Rwanda_Nkore	Nigeria_Yoruba-YRI	Ethiopia_Amhara	EastAsia_ChineseHan-CHB	0.00056635	3.12977e-05	18.0956	3.45283e-73	482459
	Kenya_Luhya-LWK	Nigeria_Yoruba-YRI	Ethiopia_Amhara	EastAsia_ChineseHan-CHB	0.000371739	2.23011e-05	16.6691	2.19752e-62	482459
	Kenya_Kikuyu	Nigeria_Yoruba-YRI	Ethiopia_Amhara	EastAsia_ChineseHan-CHB	0.00105082	2.6622e-05	39.472	0	482459
	Kenya_Swahili-Mombasa	Nigeria_Yoruba-YRI	Ethiopia_Amhara	EastAsia_ChineseHan-CHB	0.000220874	2.95744e-05	7.46844	8.11504e-14	482459
	Kenya_Swahili-Kilifi	Nigeria_Yoruba-YRI	Ethiopia_Amhara	EastAsia_ChineseHan-CHB	5.81737e-05	2.73664e-05	2.12573	0.0335255	482459
	Kenya_Swahili-Lamu	Nigeria_Yoruba-YRI	Ethiopia_Amhara	EastAsia_ChineseHan-CHB	8.36746e-05	2.8817e-05	2.90365	0.00368839	482459
	Zanzibar_Swahili	Nigeria_Yoruba-YRI	Ethiopia_Amhara	EastAsia_ChineseHan-CHB	-0.000151293	3.3979e-05	-4.45255	8.48582e-06	482459
	Namibia_Himba	Nigeria_Yoruba-YRI	Ethiopia_Amhara	EastAsia_ChineseHan-CHB	-4.30993e-05	3.40565e-05	-1.26552	0.205684	482459
	Namibia_Herero	Nigeria_Yoruba-YRI	Ethiopia_Amhara	EastAsia_ChineseHan-CHB	-8.54297e-05	3.40826e-05	-2.50655	0.0121916	482459
	Namibia_Wambo	Nigeria_Yoruba-YRI	Ethiopia_Amhara	EastAsia_ChineseHan-CHB	-9.33639e-05	2.83644e-05	-3.29159	0.000996235	482459
	Zambia_Fwe	Nigeria_Yoruba-YRI	Ethiopia_Amhara	EastAsia_ChineseHan-CHB	-5.54108e-05	3.64503e-05	-1.52017	0.128467	482459
	Botswana_Ghanzi	Nigeria_Yoruba-YRI	Ethiopia_Amhara	EastAsia_ChineseHan-CHB	-0.000257419	3.51565e-05	-7.3221	2.44121e-13	482459
	Swaziland_Swazi	Nigeria_Yoruba-YRI	Ethiopia_Amhara	EastAsia_ChineseHan-CHB	-0.000185539	3.28178e-05	-5.6536	1.57123e-08	482459
	SouthAfrica_Bhaca	Nigeria_Yoruba-YRI	Ethiopia_Amhara	EastAsia_ChineseHan-CHB	-0.000188823	3.62366e-05	-5.21085	1.87973e-07	482459
	SouthAfrica_Venda	Nigeria_Yoruba-YRI	Ethiopia_Amhara	EastAsia_ChineseHan-CHB	-0.000140727	3.13092e-05	-4.49474	6.96544e-06	482459
	SouthAfrica_Pedi	Nigeria_Yoruba-YRI	Ethiopia_Amhara	EastAsia_ChineseHan-CHB	-0.000170704	2.58816e-05	-6.59558	4.23585e-11	482459
	SouthAfrica_Xhosa	Nigeria_Yoruba-YRI	Ethiopia_Amhara	EastAsia_ChineseHan-CHB	-0.000126581	2.99828e-05	-4.22177	2.42393e-05	482459
	SouthAfrica_Tsonga	Nigeria_Yoruba-YRI	Ethiopia_Amhara	EastAsia_ChineseHan-CHB	-0.000136759	2.80431e-05	-4.87672	1.07864e-06	482459
	SouthAfrica_Tswana	Nigeria_Yoruba-YRI	Ethiopia_Amhara	EastAsia_ChineseHan-CHB	-0.00023666	2.97245e-05	-7.9618	1.69554e-15	482459
	SouthAfrica_SEBantu	Nigeria_Yoruba-YRI	Ethiopia_Amhara	EastAsia_ChineseHan-CHB	-0.000181399	3.18552e-05	-5.69451	1.2373e-08	482459
	SouthAfrica_Sotho	Nigeria_Yoruba-YRI	Ethiopia_Amhara	EastAsia_ChineseHan-CHB	-0.00024269	3.48956e-05	-6.95474	3.5321e-12	482459
	SouthAfrica_SothoAGDP	Nigeria_Yoruba-YRI	Ethiopia_Amhara	EastAsia_ChineseHan-CHB	-0.000183227	2.57391e-05	-7.11861	1.09018e-12	482459
	SouthAfrica_Zulu	Nigeria_Yoruba-YRI	Ethiopia_Amhara	EastAsia_ChineseHan-CHB	-0.000148274	2.6028e-05	-5.69673	1.22129e-08	482459
	SouthAfrica_ZuluAGDP	Nigeria_Yoruba-YRI	Ethiopia_Amhara	EastAsia_ChineseHan-CHB	-0.000154224	2.5027e-05	-6.16231	7.16918e-10	482459
	CAR_Mpiemo	Nigeria_Yoruba-YRI	Cameroon_Baka	EastAsia_ChineseHan-CHB	0.000636067	4.55147e-05	13.975	2.21591e-44	482459
	DRC_Manyanga	Nigeria_Yoruba-YRI	Cameroon_Baka	EastAsia_ChineseHan-CHB	0.00052305	2.95578e-05	17.6958	4.5145e-70	482459
	DRC_Ding	Nigeria_Yoruba-YRI	Cameroon_Baka	EastAsia_ChineseHan-CHB	0.000394512	2.77e-05	14.2423	5.00404e-46	482459
	DRC_Yans	Nigeria_Yoruba-YRI	Cameroon_Baka	EastAsia_ChineseHan-CHB	0.000421359	3.12952e-05	13.464	2.5464e-41	482459
	DRC_Ngwi	Nigeria_Yoruba-YRI	Cameroon_Baka	EastAsia_ChineseHan-CHB	0.000397746	2.5352e-05	15.689	1.79982e-55	482459
	DRC_Mbuun	Nigeria_Yoruba-YRI	Cameroon_Baka	EastAsia_ChineseHan-CHB	0.000354952	2.81295e-05	12.6185	1.67013e-36	482459
	DRC_Pende	Nigeria_Yoruba-YRI	Cameroon_Baka	EastAsia_ChineseHan-CHB	0.000458714	3.3448e-05	13.7143	8.3406e-43	482459
	Uganda_Kiga	Nigeria_Yoruba-YRI	Cameroon_Baka	EastAsia_ChineseHan-CHB	-0.000630047	3.89542e-05	-16.174	7.69006e-59	482459
	Uganda_Fumbira	Nigeria_Yoruba-YRI	Cameroon_Baka	EastAsia_ChineseHan-CHB	-0.000816668	4.06313e-05	-20.0995	7.45284e-90	482459
	Uganda_Banyarwanda	Nigeria_Yoruba-YRI	Cameroon_Baka	EastAsia_ChineseHan-CHB	-0.000822701	2.73763e-05	-30.0516	2.0808e-198	482459
	Uganda_Barundi	Nigeria_Yoruba-YRI	Cameroon_Baka	EastAsia_ChineseHan-CHB	-0.000445845	2.59988e-05	-17.1487	6.4275e-66	482459
	Uganda_Baganda	Nigeria_Yoruba-YRI	Cameroon_Baka	EastAsia_ChineseHan-CHB	-0.000112364	2.60447e-05	-4.31426	1.60142e-05	482459
	Uganda_Nkore	Nigeria_Yoruba-YRI	Cameroon_Baka	EastAsia_ChineseHan-CHB	-0.00109515	4.02565e-05	-27.2043	5.77196e-163	482459
	Rwanda_Nkore	Nigeria_Yoruba-YRI	Cameroon_Baka	EastAsia_ChineseHan-CHB	-0.000748532	3.79784e-05	-19.7094	1.7905e-86	482459
	Kenya_Luhya-LWK	Nigeria_Yoruba-YRI	Cameroon_Baka	EastAsia_ChineseHan-CHB	-0.000227577	2.70624e-05	-8.40935	4.12272e-17	482459
	Kenya_Kikuyu	Nigeria_Yoruba-YRI	Cameroon_Baka	EastAsia_ChineseHan-CHB	-0.00153609	3.11018e-05	-49.3892	0	482459
	Kenya_Swahili-Mombasa	Nigeria_Yoruba-YRI	Cameroon_Baka	EastAsia_ChineseHan-CHB	-0.000966218	3.70931e-05	-26.0484	1.40175e-149	482459
	Kenya_Swahili-Kilifi	Nigeria_Yoruba-YRI	Cameroon_Baka	EastAsia_ChineseHan-CHB	-0.000516962	3.32706e-05	-15.5381	1.91519e-54	482459
	Kenya_Swahili-Lamu	Nigeria_Yoruba-YRI	Cameroon_Baka	EastAsia_ChineseHan-CHB	-0.000349067	3.45743e-05	-10.0961	5.7459e-24	482459
	Zanzibar_Swahili	Nigeria_Yoruba-YRI	Cameroon_Baka	EastAsia_ChineseHan-CHB	-0.000850679	4.16784e-05	-20.4105	1.34779e-92	482459
	Namibia_Himba	Nigeria_Yoruba-YRI	Cameroon_Baka	EastAsia_ChineseHan-CHB	0.000498621	4.41386e-05	11.2967	1.36232e-29	482459
	Namibia_Herero	Nigeria_Yoruba-YRI	Cameroon_Baka	EastAsia_ChineseHan-CHB	-3.19172e-06	4.15923e-05	-0.0767384	0.938832	482459
	Namibia_Wambo	Nigeria_Yoruba-YRI	Cameroon_Baka	EastAsia_ChineseHan-CHB	0.000382942	3.60735e-05	10.6156	2.52138e-26	482459
	Zambia_Fwe	Nigeria_Yoruba-YRI	Cameroon_Baka	EastAsia_ChineseHan-CHB	0.000467066	4.31605e-05	10.8216	2.71978e-27	482459
	Botswana_Ghanzi	Nigeria_Yoruba-YRI	Cameroon_Baka	EastAsia_ChineseHan-CHB	0.00101864	4.49653e-05	22.6539	1.27648e-113	482459
	Swaziland_Swazi	Nigeria_Yoruba-YRI	Cameroon_Baka	EastAsia_ChineseHan-CHB	0.000428491	4.06433e-05	10.5427	5.48826e-26	482459
	SouthAfrica_Bhaca	Nigeria_Yoruba-YRI	Cameroon_Baka	EastAsia_ChineseHan-CHB	0.000474638	4.62026e-05	10.273	9.32823e-25	482459
	SouthAfrica_Venda	Nigeria_Yoruba-YRI	Cameroon_Baka	EastAsia_ChineseHan-CHB	0.000202178	3.70744e-05	5.4533	4.94427e-08	482459
	SouthAfrica_Pedi	Nigeria_Yoruba-YRI	Cameroon_Baka	EastAsia_ChineseHan-CHB	0.000494963	3.29197e-05	15.0355	4.30004e-51	482459
	SouthAfrica_Xhosa	Nigeria_Yoruba-YRI	Cameroon_Baka	EastAsia_ChineseHan-CHB	0.000290547	3.68596e-05	7.88253	3.20824e-15	482459
	SouthAfrica_Tsonga	Nigeria_Yoruba-YRI	Cameroon_Baka	EastAsia_ChineseHan-CHB	0.000150139	3.38195e-05	4.43941	9.02048e-06	482459
	SouthAfrica_Tswana	Nigeria_Yoruba-YRI	Cameroon_Baka	EastAsia_ChineseHan-CHB	0.000715357	3.63867e-05	19.6599	4.76066e-86	482459
	SouthAfrica_SEBantu	Nigeria_Yoruba-YRI	Cameroon_Baka	EastAsia_ChineseHan-CHB	0.00056033	4.01714e-05	13.9485	3.21274e-44	482459
	SouthAfrica_Sotho	Nigeria_Yoruba-YRI	Cameroon_Baka	EastAsia_ChineseHan-CHB	0.00083466	4.30725e-05	19.378	1.18316e-83	482459
	SouthAfrica_SothoAGDP	Nigeria_Yoruba-YRI	Cameroon_Baka	EastAsia_ChineseHan-CHB	0.000607318	3.10207e-05	19.5778	2.3897e-85	482459
	SouthAfrica_Zulu	Nigeria_Yoruba-YRI	Cameroon_Baka	EastAsia_ChineseHan-CHB	0.000465679	3.21842e-05	14.4692	1.89732e-47	482459
	SouthAfrica_ZuluAGDP	Nigeria_Yoruba-YRI	Cameroon_Baka	EastAsia_ChineseHan-CHB	0.00045736	3.08861e-05	14.808	1.30143e-49	482459
	CAR_Mpiemo	Nigeria_Yoruba-YRI	Namibia_Juhoansi	EastAsia_ChineseHan-CHB	0.000784559	5.20452e-05	15.0746	2.38132e-51	482459
	DRC_Manyanga	Nigeria_Yoruba-YRI	Namibia_Juhoansi	EastAsia_ChineseHan-CHB	0.000590867	3.38546e-05	17.4531	3.2613e-68	482459
	DRC_Ding	Nigeria_Yoruba-YRI	Namibia_Juhoansi	EastAsia_ChineseHan-CHB	0.000422588	3.29714e-05	12.8168	1.32026e-37	482459
	DRC_Yans	Nigeria_Yoruba-YRI	Namibia_Juhoansi	EastAsia_ChineseHan-CHB	0.000484588	3.45532e-05	14.0244	1.10567e-44	482459
	DRC_Ngwi	Nigeria_Yoruba-YRI	Namibia_Juhoansi	EastAsia_ChineseHan-CHB	0.000476085	3.01521e-05	15.7895	3.67635e-56	482459
	DRC_Mbuun	Nigeria_Yoruba-YRI	Namibia_Juhoansi	EastAsia_ChineseHan-CHB	0.000403646	3.32454e-05	12.1414	6.37427e-34	482459
	DRC_Pende	Nigeria_Yoruba-YRI	Namibia_Juhoansi	EastAsia_ChineseHan-CHB	0.000456049	3.89186e-05	11.718	1.03066e-31	482459
	Uganda_Kiga	Nigeria_Yoruba-YRI	Namibia_Juhoansi	EastAsia_ChineseHan-CHB	-0.000100994	4.533e-05	-2.22797	0.0258822	482459
	Uganda_Fumbira	Nigeria_Yoruba-YRI	Namibia_Juhoansi	EastAsia_ChineseHan-CHB	-0.000141233	4.64256e-05	-3.04213	0.00234908	482459
	Uganda_Banyarwanda	Nigeria_Yoruba-YRI	Namibia_Juhoansi	EastAsia_ChineseHan-CHB	-6.17486e-05	3.08144e-05	-2.00389	0.0450819	482459
	Uganda_Barundi	Nigeria_Yoruba-YRI	Namibia_Juhoansi	EastAsia_ChineseHan-CHB	0.000201929	2.88373e-05	7.00235	2.51707e-12	482459
	Uganda_Baganda	Nigeria_Yoruba-YRI	Namibia_Juhoansi	EastAsia_ChineseHan-CHB	0.000322918	2.9995e-05	10.7657	4.99746e-27	482459
	Uganda_Nkore	Nigeria_Yoruba-YRI	Namibia_Juhoansi	EastAsia_ChineseHan-CHB	-0.000258078	4.66891e-05	-5.5276	3.24641e-08	482459
	Rwanda_Nkore	Nigeria_Yoruba-YRI	Namibia_Juhoansi	EastAsia_ChineseHan-CHB	-4.06876e-05	4.38041e-05	-0.928853	0.352965	482459
	Kenya_Luhya-LWK	Nigeria_Yoruba-YRI	Namibia_Juhoansi	EastAsia_ChineseHan-CHB	0.000250992	3.15189e-05	7.96321	1.67628e-15	482459
	Kenya_Kikuyu	Nigeria_Yoruba-YRI	Namibia_Juhoansi	EastAsia_ChineseHan-CHB	-0.000465412	3.56431e-05	-13.0575	5.75522e-39	482459
	Kenya_Swahili-Mombasa	Nigeria_Yoruba-YRI	Namibia_Juhoansi	EastAsia_ChineseHan-CHB	-0.000176542	4.18014e-05	-4.22335	2.40696e-05	482459
	Kenya_Swahili-Kilifi	Nigeria_Yoruba-YRI	Namibia_Juhoansi	EastAsia_ChineseHan-CHB	3.60511e-05	3.80059e-05	0.948566	0.342841	482459
	Kenya_Swahili-Lamu	Nigeria_Yoruba-YRI	Namibia_Juhoansi	EastAsia_ChineseHan-CHB	0.000149156	3.87828e-05	3.84593	0.000120097	482459
	Zanzibar_Swahili	Nigeria_Yoruba-YRI	Namibia_Juhoansi	EastAsia_ChineseHan-CHB	-0.000286574	4.82029e-05	-5.94515	2.76202e-09	482459
	Namibia_Himba	Nigeria_Yoruba-YRI	Namibia_Juhoansi	EastAsia_ChineseHan-CHB	0.00142343	5.26013e-05	27.0607	2.85698e-161	482459
	Namibia_Herero	Nigeria_Yoruba-YRI	Namibia_Juhoansi	EastAsia_ChineseHan-CHB	0.00143548	5.00712e-05	28.6688	9.35483e-181	482459
	Namibia_Wambo	Nigeria_Yoruba-YRI	Namibia_Juhoansi	EastAsia_ChineseHan-CHB	0.00105305	4.233e-05	24.8772	1.31485e-136	482459
	Zambia_Fwe	Nigeria_Yoruba-YRI	Namibia_Juhoansi	EastAsia_ChineseHan-CHB	0.00129654	5.66722e-05	22.878	7.69958e-116	482459
	Botswana_Ghanzi	Nigeria_Yoruba-YRI	Namibia_Juhoansi	EastAsia_ChineseHan-CHB	0.00544224	6.73968e-05	80.7491	0	482459
	Swaziland_Swazi	Nigeria_Yoruba-YRI	Namibia_Juhoansi	EastAsia_ChineseHan-CHB	0.00233419	5.43993e-05	42.9084	0	482459
	SouthAfrica_Bhaca	Nigeria_Yoruba-YRI	Namibia_Juhoansi	EastAsia_ChineseHan-CHB	0.00302037	6.32047e-05	47.7871	0	482459
	SouthAfrica_Venda	Nigeria_Yoruba-YRI	Namibia_Juhoansi	EastAsia_ChineseHan-CHB	0.000960044	4.44061e-05	21.6196	1.17385e-103	482459
	SouthAfrica_Pedi	Nigeria_Yoruba-YRI	Namibia_Juhoansi	EastAsia_ChineseHan-CHB	0.00271051	4.24967e-05	63.7815	0	482459
	SouthAfrica_Xhosa	Nigeria_Yoruba-YRI	Namibia_Juhoansi	EastAsia_ChineseHan-CHB	0.00297948	4.85294e-05	61.3955	0	482459
	SouthAfrica_Tsonga	Nigeria_Yoruba-YRI	Namibia_Juhoansi	EastAsia_ChineseHan-CHB	0.000842384	4.0525e-05	20.7868	5.70154e-96	482459
	SouthAfrica_Tswana	Nigeria_Yoruba-YRI	Namibia_Juhoansi	EastAsia_ChineseHan-CHB	0.00399671	5.02596e-05	79.5214	0	482459
	SouthAfrica_SEBantu	Nigeria_Yoruba-YRI	Namibia_Juhoansi	EastAsia_ChineseHan-CHB	0.0031245	5.43857e-05	57.4507	0	482459
	SouthAfrica_Sotho	Nigeria_Yoruba-YRI	Namibia_Juhoansi	EastAsia_ChineseHan-CHB	0.00477052	6.01158e-05	79.3555	0	482459
	SouthAfrica_SothoAGDP	Nigeria_Yoruba-YRI	Namibia_Juhoansi	EastAsia_ChineseHan-CHB	0.00326767	4.00635e-05	81.5623	0	482459
	SouthAfrica_Zulu	Nigeria_Yoruba-YRI	Namibia_Juhoansi	EastAsia_ChineseHan-CHB	0.00274104	4.16502e-05	65.811	0	482459
	SouthAfrica_ZuluAGDP	Nigeria_Yoruba-YRI	Namibia_Juhoansi	EastAsia_ChineseHan-CHB	0.00274852	3.93376e-05	69.8701	0	482459
	CAR_Mpiemo	Namibia_Juhoansi	Cameroon_Baka	Europe_British-GBR	-0.00240427	8.51426e+09	-28.2382	1.98723e-161	482459
	DRC_Manyanga	Namibia_Juhoansi	Cameroon_Baka	Europe_British-GBR	-0.0025636	7.85509e+09	-32.6361	1.26265e-219	482459
	DRC_Ding	Namibia_Juhoansi	Cameroon_Baka	Europe_British-GBR	-0.00268014	7.96166e+06	-33.6631	2.0028e-234	482459
	DRC_Yans	Namibia_Juhoansi	Cameroon_Baka	Europe_British-GBR	-0.00271058	8.06668e+09	-33.6021	1.56277e-233	482459
	DRC_Ngwi	Namibia_Juhoansi	Cameroon_Baka	Europe_British-GBR	-0.00269494	7.95566e+09	-33.8745	1.58368e-237	482459
	DRC_Mbuun	Namibia_Juhoansi	Cameroon_Baka	Europe_British-GBR	-0.00271179	8.10338e+09	-33.4649	1.56246e-231	482459
	DRC_Pende	Namibia_Juhoansi	Cameroon_Baka	Europe_British-GBR	-0.00266954	8.15802e+09	-32.7228	7.39247e-222	482459
	Uganda_Kiga	Namibia_Juhoansi	Cameroon_Baka	Europe_British-GBR	-0.00415653	8.45675e+09	-49.1504	0	482459
	Uganda_Fumbira	Namibia_Juhoansi	Cameroon_Baka	Europe_British-GBR	-0.00443862	8.47897e+08	-52.3486	0	482459
	Uganda_Banyarwanda	Namibia_Juhoansi	Cameroon_Baka	Europe_British-GBR	-0.00447108	7.75207e+09	-57.6759	0	482459
	Uganda_Barundi	Namibia_Juhoansi	Cameroon_Baka	Europe_British-GBR	-0.00390652	7.71726e+09	-50.6205	0	482459
	Uganda_Baganda	Namibia_Juhoansi	Cameroon_Baka	Europe_British-GBR	-0.00339673	7.78644e+09	-43.6237	0	482459
	Uganda_Nkore	Namibia_Juhoansi	Cameroon_Baka	Europe_British-GBR	-0.00486721	8.29946e+09	-58.6448	0	482459
	Rwanda_Nkore	Namibia_Juhoansi	Cameroon_Baka	Europe_British-GBR	-0.00440427	8.21273e+09	-53.6274	0	482459
	Kenya_Luhya-LWK	Namibia_Juhoansi	Cameroon_Baka	Europe_British-GBR	-0.0034634	7.76955e+09	-44.5765	0	482459
	Kenya_Kikuyu	Namibia_Juhoansi	Cameroon_Baka	Europe_British-GBR	-0.00546991	8.0216e+08	-68.1898	0	482459
	Kenya_Swahili-Mombasa	Namibia_Juhoansi	Cameroon_Baka	Europe_British-GBR	-0.00446373	8.07059e+09	-55.3086	0	482459
	Kenya_Swahili-Kilifi	Namibia_Juhoansi	Cameroon_Baka	Europe_British-GBR	-0.00388422	8.08735e+08	-48.0284	0	482459
	Kenya_Swahili-Lamu	Namibia_Juhoansi	Cameroon_Baka	Europe_British-GBR	-0.00362147	8.29502e+07	-43.6583	0	482459
	Zanzibar_Swahili	Namibia_Juhoansi	Cameroon_Baka	Europe_British-GBR	-0.00436999	8.56083e+09	-51.0463	0	482459
	Namibia_Himba	Namibia_Juhoansi	Cameroon_Baka	Europe_British-GBR	-0.00260462	8.22117e+09	-31.6819	2.75971e-206	482459
	Namibia_Herero	Namibia_Juhoansi	Cameroon_Baka	Europe_British-GBR	-0.00351136	8.02619e+09	-43.7488	0	482459
	Namibia_Wambo	Namibia_Juhoansi	Cameroon_Baka	Europe_British-GBR	-0.00273665	8.00887e+09	-34.1702	6.7028e-242	482459
	Zambia_Fwe	Namibia_Juhoansi	Cameroon_Baka	Europe_British-GBR	-0.00265231	8.20933e+09	-32.3084	5.32261e-215	482459
	Botswana_Ghanzi	Namibia_Juhoansi	Cameroon_Baka	Europe_British-GBR	-0.00207342	6.88364e+09	-30.121	2.57491e-185	482459
	Swaziland_Swazi	Namibia_Juhoansi	Cameroon_Baka	Europe_British-GBR	-0.00261542	7.74163e+09	-33.7838	3.40986e-236	482459
	SouthAfrica_Bhaca	Namibia_Juhoansi	Cameroon_Baka	Europe_British-GBR	-0.00259665	7.66138e+09	-33.8928	8.51626e-238	482459
	SouthAfrica_Venda	Namibia_Juhoansi	Cameroon_Baka	Europe_British-GBR	-0.00290312	7.91724e+09	-36.6683	2.33619e-280	482459
	SouthAfrica_Pedi	Namibia_Juhoansi	Cameroon_Baka	Europe_British-GBR	-0.00262337	7.21518e+09	-36.3591	1.8895e-275	482459
	SouthAfrica_Xhosa	Namibia_Juhoansi	Cameroon_Baka	Europe_British-GBR	-0.00299705	7.27927e+09	-41.1723	0	482459
	SouthAfrica_Tsonga	Namibia_Juhoansi	Cameroon_Baka	Europe_British-GBR	-0.00297554	7.95618e+09	-37.3991	4.03859e-292	482459
	SouthAfrica_Tswana	Namibia_Juhoansi	Cameroon_Baka	Europe_British-GBR	-0.00234373	6.86723e+08	-34.1292	2.71792e-241	482459
	SouthAfrica_SEBantu	Namibia_Juhoansi	Cameroon_Baka	Europe_British-GBR	-0.00251853	7.43928e+09	-33.8545	3.11377e-237	482459
	SouthAfrica_Sotho	Namibia_Juhoansi	Cameroon_Baka	Europe_British-GBR	-0.00226396	6.76977e+08	-33.4422	3.34369e-231	482459
	SouthAfrica_SothoAGDP	Namibia_Juhoansi	Cameroon_Baka	Europe_British-GBR	-0.00248161	6.95816e+09	-35.6647	1.39281e-264	482459
	SouthAfrica_Zulu	Namibia_Juhoansi	Cameroon_Baka	Europe_British-GBR	-0.00264786	7.19234e+09	-36.8149	1.06586e-282	482459
	SouthAfrica_ZuluAGDP	Namibia_Juhoansi	Cameroon_Baka	Europe_British-GBR	-0.00264352	7.15854e+09	-36.9282	1.63258e-284	482459

## Sheet: S7- ROH
	Supplementary Table 7: Averages (and +/-standard deviation) for eleven parameters of runs of homozygosity (ROH) estimated in each population included in the AfricanNeo dataset.
	Group	Population	F_ROH	Mean_ROH_size	Sum_short_ROH	Sum_long_ROH	Total_length_ROH	class_1_ROH	class_2_ROH	class_3_ROH	class_4_ROH	class_5_ROH	class_6_ROH
	BSP	Cameroon_Nzime	0.0038 ±0.0024	2.6250 ±1.3430	93.55 ±7.09	11.37 ±7.28	0.00 ±0.00	44.12 ±4.34	38.41 ±3.83	14.86 ±3.36	5.56 ±3.34	4.85 ±0.57	7.93 ±1.29
	BSP	Gabon_Nzebi	0.0046 ±0.0029	2.8031 ±1.1241	104.54 ±9.01	13.75 ±8.74	0.00 ±0.00	49.15 ±5.58	43.64 ±4.72	15.68 ±3.64	5.43 ±3.34	4.36 ±0.28	7.01 ±0.63
	BSP	CAR_Banda	0.0045 ±0.0075	2.5348 ±1.6007	95.25 ±5.26	13.62 ±22.38	0.00 ±0.00	46.32 ±2.75	40.20 ±3.91	12.27 ±2.84	5.71 ±5.55	4.06 ±NA	6.21 ±NA
	BSP	CAR_DzangaShangaPeople	0.0030 ±0.0025	2.8379 ±1.3542	82.77 ±8.70	9.02 ±7.39	0.00 ±0.00	38.31 ±3.75	36.30 ±7.63	10.85 ±3.22	4.61 ±2.54	-	8.28 ±2.15
	BSP	CAR_Gbaya	0.0028 ±0.0023	2.2877 ±0.7384	99.81 ±6.94	8.49 ±6.93	0.00 ±0.00	45.71 ±3.91	43.38 ±4.46	13.87 ±3.50	3.89 ±3.11	5.68 ±1.81	8.45 ±0.94
	BSP	CAR_Mpiemo	0.0029 ±0.0017	2.4645 ±1.1495	97.28 ±5.79	8.58 ±5.14	0.00 ±0.00	44.14 ±3.24	40.59 ±6.65	15.72 ±3.85	5.09 ±2.14	-	-
	BSP	DRC_Manyanga	0.0048 ±0.0030	2.6864 ±0.9140	104.46 ±8.66	14.27 ±8.85	0.01 ±0.00	48.00 ±4.42	44.82 ±5.56	15.86 ±4.19	5.81 ±3.69	5.19 ±1.78	9.22 ±2.62
	BSP	DRC_Ding	0.0062 ±0.0049	3.1844 ±1.5614	103.61 ±6.69	18.46 ±14.56	0.01 ±0.00	46.99 ±4.08	44.50 ±5.34	16.97 ±5.27	6.36 ±3.40	4.55 ±0.42	9.69 ±5.11
	BSP	DRC_Lwer	0.0050 ±0.0027	2.6506 ±0.8405	98.85 ±8.35	15.08 ±8.14	0.01 ±0.00	44.63 ±4.39	41.00 ±6.98	17.69 ±4.15	6.41 ±3.47	4.90 ±0.35	8.47 ±0.85
	BSP	DRC_Mbala	0.0060 ±0.0063	2.9661 ±1.4203	105.93 ±7.72	17.89 ±18.95	0.01 ±0.00	48.50 ±5.12	45.43 ±6.84	16.00 ±3.84	5.26 ±3.85	6.47 ±2.49	6.70 ±NA
	BSP	DRC_Yans	0.0059 ±0.0042	2.9627 ±1.0749	104.69 ±7.15	17.84 ±12.48	0.01 ±0.00	48.42 ±3.91	43.82 ±5.97	16.81 ±4.32	6.34 ±3.37	6.62 ±3.51	7.47 ±0.91
	BSP	DRC_Pende	0.0045 ±0.0031	2.3996 ±0.8638	97.55 ±7.04	13.36 ±9.39	0.01 ±0.00	43.58 ±4.29	42.59 ±5.28	16.01 ±3.46	6.48 ±4.02	4.61 ±0.35	6.62 ±0.23
	BSP	DRC_Ngwi	0.0038 ±0.0035	2.4143 ±1.0771	105.80 ±7.88	11.54 ±10.45	0.00 ±0.00	49.32 ±4.57	44.66 ±5.58	16.39 ±4.69	4.91 ±2.64	4.38 ±0.39	8.12 ±1.07
	BSP	DRC_Mbuun	0.0047 ±0.0027	2.4640 ±0.9172	104.33 ±5.83	13.97 ±8.00	0.01 ±0.00	46.40 ±4.29	45.32 ±5.20	17.99 ±4.11	6.41 ±3.29	4.61 ±0.50	7.93 ±1.26
	BSP	DRC_LubaLulua	0.0040 ±0.0024	2.2232 ±0.6916	91.14 ±9.58	12.11 ±7.10	0.01 ±0.00	37.82 ±4.61	38.01 ±4.24	20.49 ±5.64	5.56 ±3.43	-	-
	BSP	DRC_Shi	0.0057 ±0.0036	2.5108 ±0.7967	109.74 ±8.29	17.13 ±10.72	0.01 ±0.00	50.45 ±4.09	46.87 ±5.65	17.89 ±4.70	7.76 ±4.18	5.93 ±2.17	8.07 ±2.44
	BSP	DRC_Rega	0.0039 ±0.0020	2.6817 ±1.1237	95.03 ±8.32	11.67 ±6.09	0.00 ±0.00	41.10 ±5.04	42.12 ±2.79	15.31 ±6.42	6.20 ±3.25	6.37 ±1.88	8.18 ±1.99
	BSP	Kenya_Luhya-LWK	0.0045 ±0.0024	2.4088 ±0.8100	104.11 ±8.02	13.62 ±7.25	0.01 ±0.00	49.37 ±4.22	43.58 ±5.82	16.15 ±4.35	6.85 ±4.15	5.18 ±1.57	7.66 ±1.27
	BSP	Kenya_Kikuyu	0.0034 ±0.0019	2.5051 ±1.2988	109.26 ±7.89	10.19 ±5.73	0.00 ±0.00	51.43 ±4.09	46.72 ±6.44	14.99 ±3.89	4.99 ±2.73	6.53 ±2.46	8.58 ±1.94
	BSP	Kenya_Swahili-Mombasa	0.0062 ±0.0039	2.8293 ±1.0442	125.01 ±50.30	18.72 ±11.70	0.01 ±0.00	58.57 ±25.27	52.97 ±21.78	18.22 ±8.03	7.61 ±4.65	7.36 ±5.85	7.73 ±1.09
	BSP	Kenya_Swahili-Kilifi	0.0084 ±0.0066	3.3286 ±1.4207	99.02 ±7.05	25.18 ±19.71	0.01 ±0.00	44.17 ±4.39	42.39 ±5.37	17.19 ±4.63	7.74 ±4.82	5.50 ±2.18	10.64 ±5.72
	BSP	Kenya_Swahili-Lamu	0.0072 ±0.0057	3.1499 ±1.2845	100.51 ±7.80	21.51 ±17.00	0.01 ±0.00	45.15 ±4.04	42.83 ±4.88	15.67 ±3.69	8.03 ±4.70	8.18 ±3.95	8.57 ±4.05
	BSP	Uganda_Fumbira	0.0036 ±0.0022	2.3505 ±0.6350	94.27 ±8.47	10.70 ±6.65	0.00 ±0.00	41.03 ±4.78	40.97 ±4.12	16.77 ±5.05	5.02 ±2.36	4.73 ±1.02	7.21 ±NA
	BSP	Uganda_Kiga	0.0038 ±0.0020	2.7574 ±1.5870	99.61 ±7.82	11.33 ±6.00	0.00 ±0.00	44.00 ±5.60	42.76 ±5.37	16.62 ±4.96	4.97 ±3.34	4.72 ±0.62	-
	BSP	Uganda_Nkore	0.0036 ±0.0023	2.1620 ±0.4825	100.20 ±14.02	10.75 ±7.00	0.00 ±0.00	45.34 ±6.37	44.27 ±7.85	14.90 ±4.94	6.79 ±3.65	4.34 ±0.47	6.30 ±0.38
	BSP	Uganda_Banyarwanda	0.0035 ±0.0020	2.2783 ±0.5912	109.26 ±11.48	10.53 ±5.88	0.00 ±0.00	51.17 ±5.67	46.46 ±6.14	15.99 ±5.41	5.15 ±2.97	5.43 ±1.84	8.47 ±3.79
	BSP	Uganda_Barundi	0.0035 ±0.0024	2.3082 ±0.9737	105.05 ±8.86	10.43 ±7.08	0.00 ±0.00	49.22 ±4.71	44.60 ±6.09	15.58 ±4.52	5.53 ±3.20	5.00 ±0.93	6.69 ±0.62
	BSP	Uganda_Baganda	0.0042 ±0.0023	2.3041 ±0.5101	109.16 ±7.00	12.64 ±6.86	0.01 ±0.00	49.61 ±4.14	46.63 ±5.13	17.48 ±4.78	6.62 ±4.10	5.93 ±2.61	6.39 ±0.31
	BSP	Rwanda_Nkore	0.0067 ±0.0104	2.7812 ±1.7018	93.16 ±6.02	19.96 ±31.09	0.01 ±0.00	40.33 ±3.43	40.85 ±3.57	16.87 ±4.50	7.00 ±3.72	8.02 ±6.03	13.88 ±8.66
	BSP	Tanzania_TanzaniaMixed	0.0064 ±0.0060	3.7114 ±3.2109	94.62 ±11.18	19.32 ±18.01	0.00 ±0.00	41.54 ±4.39	41.36 ±6.14	15.23 ±3.16	6.40 ±3.70	6.85 ±3.69	-
	BSP	Zanzibar_Swahili	0.0217 ±0.0226	4.8015 ±2.8951	101.50 ±6.78	64.96 ±67.81	0.01 ±0.01	46.37 ±4.19	42.32 ±5.44	19.08 ±4.32	9.83 ±4.98	7.67 ±3.00	20.32 ±14.21
	BSP	Namibia_Damara-KSP	0.0137 ±0.0145	2.8307 ±0.8274	94.34 ±24.54	41.23 ±43.40	0.01 ±0.01	40.56 ±9.50	40.15 ±12.14	21.37 ±9.27	14.95 ±10.50	12.89 ±9.96	18.93 ±16.50
	BSP	Namibia_Himba	0.0212 ±0.0121	3.5364 ±0.9367	101.12 ±10.10	63.51 ±36.41	0.02 ±0.01	42.74 ±4.06	43.13 ±6.41	24.02 ±5.73	20.20 ±8.58	15.13 ±9.23	16.24 ±9.77
	BSP	Namibia_Herero	0.0147 ±0.0073	3.1161 ±0.6280	91.12 ±20.61	44.21 ±21.86	0.01 ±0.01	38.29 ±8.72	39.73 ±10.36	21.39 ±7.49	17.43 ±9.64	12.31 ±7.50	13.44 ±6.16
	BSP	Namibia_Wambo	0.0085 ±0.0071	3.2120 ±1.7138	95.09 ±7.14	25.48 ±21.19	0.01 ±0.00	41.67 ±5.94	41.93 ±5.75	17.24 ±5.34	6.38 ±3.34	6.16 ±3.31	11.16 ±6.97
	BSP	Mozambique_Chopi	0.0078 ±0.0031	2.6327 ±0.7032	118.99 ±20.84	23.35 ±9.40	0.01 ±0.00	50.87 ±11.03	50.59 ±10.19	24.32 ±4.31	9.81 ±7.75	6.64 ±3.68	6.59 ±0.66
	BSP	Mozambique_Bitonga	0.0067 ±0.0029	2.6869 ±0.7315	122.04 ±20.89	20.19 ±8.78	0.01 ±0.00	52.71 ±9.71	53.91 ±9.15	21.62 ±6.20	7.45 ±3.78	6.34 ±2.88	7.24 ±0.90
	BSP	Mozambique_Tswa	0.0075 ±0.0033	2.4295 ±0.5757	126.19 ±39.67	22.53 ±9.89	0.01 ±0.00	54.21 ±20.54	56.02 ±17.98	25.83 ±6.84	6.48 ±4.37	14.37 ±6.20	10.52 ±4.73
	BSP	Mozambique_Ndau	0.0061 ±0.0034	2.4902 ±0.7373	111.10 ±15.66	18.31 ±10.26	0.01 ±0.00	49.56 ±9.17	48.03 ±7.24	20.62 ±5.16	7.73 ±5.30	5.58 ±1.66	12.74 ±4.05
	BSP	Mozambique_Tewe	0.0056 ±0.0020	2.2227 ±0.3064	109.03 ±34.99	16.88 ±6.06	0.01 ±0.00	45.19 ±16.71	51.67 ±16.20	19.16 ±4.98	8.47 ±3.63	4.20 ±0.03	7.26 ±NA
	BSP	Mozambique_Sena	0.0056 ±0.0026	2.3968 ±0.5148	110.28 ±16.21	16.84 ±7.72	0.01 ±0.00	48.93 ±9.77	47.02 ±7.66	20.76 ±5.63	8.13 ±4.06	5.68 ±2.37	6.57 ±0.51
	BSP	Mozambique_Nyanja	0.0060 ±0.0032	2.5263 ±0.8681	105.63 ±10.89	17.85 ±9.56	0.01 ±0.00	46.35 ±5.10	46.16 ±6.61	19.63 ±5.58	8.23 ±3.54	5.48 ±1.89	7.74 ±NA
	BSP	Mozambique_Makhuwa	0.0059 ±0.0019	2.5941 ±0.6472	124.32 ±43.22	17.85 ±5.74	0.01 ±0.00	55.59 ±21.25	53.75 ±19.10	20.83 ±5.19	7.79 ±4.29	6.42 ±3.26	7.21 ±NA
	BSP	Mozambique_Yao	0.0070 ±0.0051	2.9053 ±1.5022	120.44 ±33.33	21.08 ±15.16	0.01 ±0.00	54.69 ±15.96	50.64 ±14.17	20.42 ±7.39	8.65 ±4.08	7.40 ±2.59	7.51 ±0.91
	BSP	Zambia_Kwangwa	0.0044 ±0.0016	2.2377 ±0.4275	102.97 ±8.17	13.17 ±4.79	0.01 ±0.00	45.46 ±2.61	44.87 ±6.93	17.78 ±2.77	6.01 ±3.28	5.03 ±0.52	-
	BSP	Zambia_Nyengo	0.0071 ±0.0045	2.8423 ±0.7920	99.19 ±7.63	21.34 ±13.50	0.01 ±0.00	45.48 ±5.02	42.11 ±2.79	16.71 ±3.87	7.49 ±4.23	6.44 ±2.68	9.30 ±3.60
	BSP	Zambia_TongaZam	0.0037 ±0.0013	2.1033 ±0.4366	100.64 ±10.31	10.98 ±3.90	0.01 ±0.00	45.53 ±4.54	43.78 ±7.92	15.94 ±5.97	5.66 ±3.35	4.30 ±0.09	-
	BSP	Zambia_Bemba	0.0031 ±0.0007	2.0078 ±0.3040	90.34 ±8.11	9.24 ±2.12	0.00 ±0.00	40.10 ±3.40	41.18 ±5.27	14.56 ±3.41	4.24 ±1.43	5.24 ±0.65	-
	BSP	Zambia_Fwe	0.0126 ±0.0204	3.6765 ±2.2069	86.22 ±7.22	37.74 ±61.32	0.01 ±0.00	35.63 ±4.19	38.60 ±4.07	17.06 ±5.13	6.98 ±4.40	12.14 ±12.83	12.26 ±7.73
	BSP	Zambia_Kwamashi	0.0108 ±0.0092	3.2449 ±1.6522	93.16 ±5.13	32.32 ±27.71	0.01 ±0.00	39.39 ±3.46	42.28 ±3.67	17.38 ±4.75	10.53 ±5.71	6.59 ±3.98	12.44 ±6.76
	BSP	Zambia_Nkoya	0.0046 ±0.0031	2.8640 ±0.9682	90.29 ±6.67	13.89 ±9.41	0.00 ±0.00	40.21 ±3.66	40.74 ±4.68	12.96 ±3.84	6.22 ±2.50	4.79 ±0.53	9.61 ±4.24
	BSP	Zambia_Chewa	0.0042 ±0.0020	2.2326 ±0.3772	99.88 ±6.43	12.75 ±6.05	0.01 ±0.00	44.65 ±3.77	42.32 ±5.40	18.16 ±3.86	7.18 ±4.33	4.97 ±0.41	-
	BSP	Zambia_Mbunda	0.0060 ±0.0059	2.6741 ±1.1144	99.41 ±9.24	18.00 ±17.63	0.01 ±0.00	46.28 ±3.72	41.79 ±6.51	16.56 ±4.68	6.37 ±2.76	5.89 ±2.35	8.62 ±3.04
	BSP	Zambia_Lozi	0.0054 ±0.0040	2.7685 ±1.3968	100.28 ±7.93	16.32 ±11.90	0.01 ±0.00	46.09 ±4.72	42.46 ±5.45	16.35 ±4.12	6.47 ±3.34	6.46 ±3.80	11.09 ±6.47
	BSP	Angola_Nyaneka	0.0043 ±0.0037	2.3779 ±0.6780	94.92 ±20.16	12.77 ±11.25	0.01 ±0.00	38.91 ±8.34	44.49 ±9.66	15.48 ±6.01	6.11 ±4.40	4.96 ±0.50	16.10 ±NA
	BSP	Angola_Umbundu	0.0051 ±0.0049	2.4902 ±1.1063	128.60 ±36.04	15.21 ±14.84	0.01 ±0.00	59.65 ±18.05	55.35 ±16.65	18.46 ±4.19	6.86 ±3.71	5.10 ±0.72	11.79 ±7.38
	BSP	Botswana_Ghanzi	0.0232 ±0.0247	4.4708 ±2.5323	85.30 ±8.71	69.62 ±74.11	0.01 ±0.01	35.50 ±4.32	37.53 ±5.41	19.37 ±5.07	13.12 ±7.93	7.61 ±5.28	13.96 ±8.52
	BSP	Zimbabwe_Remba	0.0079 ±0.0090	2.9648 ±1.5255	98.46 ±5.65	23.65 ±26.91	0.01 ±0.00	43.09 ±3.06	42.16 ±5.84	18.85 ±5.67	8.25 ±4.27	5.60 ±1.83	12.74 ±8.34
	BSP	Swaziland_Swazi	0.0061 ±0.0032	2.3023 ±0.3016	92.92 ±7.85	18.36 ±9.55	0.01 ±0.00	39.64 ±4.32	38.90 ±4.68	21.04 ±5.22	10.05 ±5.45	6.08 ±2.73	-
	BSP	SouthAfrica_Bhaca	0.0067 ±0.0026	2.5908 ±0.6092	79.87 ±7.74	20.25 ±7.86	0.01 ±0.00	32.79 ±3.63	36.46 ±5.69	16.83 ±4.34	10.17 ±5.19	7.71 ±2.23	6.96 ±0.83
	BSP	SouthAfrica_Venda	0.0055 ±0.0019	2.3990 ±0.5055	99.91 ±10.69	16.53 ±5.73	0.01 ±0.00	42.23 ±4.04	42.95 ±7.46	19.86 ±4.80	9.81 ±3.84	5.93 ±1.79	9.37 ±NA
	BSP	SouthAfrica_Pedi	0.0081 ±0.0072	2.9716 ±1.3461	97.17 ±9.29	24.36 ±21.68	0.01 ±0.00	43.20 ±4.09	41.31 ±5.91	18.64 ±4.65	8.07 ±4.42	6.42 ±3.12	10.07 ±6.10
	BSP	SouthAfrica_Xhosa	0.0077 ±0.0044	2.5492 ±0.6074	95.57 ±8.34	23.10 ±13.12	0.01 ±0.00	42.55 ±3.61	40.85 ±5.91	18.46 ±4.33	10.85 ±6.12	7.53 ±3.95	11.24 ±3.42
	BSP	SouthAfrica_Tsonga	0.0061 ±0.0027	2.4436 ±0.5074	108.11 ±7.92	18.18 ±8.04	0.01 ±0.00	48.54 ±3.78	45.49 ±6.30	20.01 ±5.04	8.50 ±5.10	5.66 ±2.29	6.86 ±0.97
	BSP	SouthAfrica_Tswana	0.0056 ±0.0040	2.4431 ±0.5838	91.64 ±5.55	16.86 ±12.09	0.01 ±0.00	38.52 ±3.57	41.07 ±3.50	17.21 ±4.49	7.98 ±4.16	5.99 ±2.87	10.75 ±5.22
	BSP	SouthAfrica_SEBantu	0.0094 ±0.0126	3.3575 ±2.1026	96.67 ±15.33	28.31 ±37.75	0.01 ±0.00	42.10 ±6.81	41.91 ±8.71	19.47 ±5.06	6.49 ±2.81	8.86 ±6.19	9.75 ±4.73
	BSP	SouthAfrica_Sotho	0.0049 ±0.0023	2.3274 ±0.6158	93.63 ±5.86	14.58 ±6.86	0.01 ±0.00	42.91 ±3.41	39.66 ±4.59	16.87 ±4.40	6.79 ±4.42	4.55 ±0.49	6.35 ±NA
	BSP	SouthAfrica_SothoAGDP	0.0117 ±0.0059	2.4267 ±0.4736	195.63 ±15.59	35.13 ±17.69	0.01 ±0.01	87.77 ±9.30	83.96 ±10.81	35.16 ±10.62	18.30 ±9.93	12.21 ±5.60	16.10 ±5.36
	BSP	SouthAfrica_Zulu	0.0078 ±0.0030	2.6705 ±0.4880	101.01 ±8.94	23.32 ±8.97	0.01 ±0.00	44.01 ±4.85	43.76 ±5.46	19.45 ±4.96	10.71 ±4.85	6.21 ±2.42	9.48 ±3.61
	BSP	SouthAfrica_ZuluAGDP	0.0144 ±0.0057	2.6620 ±0.6801	200.16 ±14.73	43.19 ±17.08	0.02 ±0.01	87.61 ±7.85	84.54 ±11.28	40.51 ±10.62	19.97 ±10.34	13.70 ±6.84	15.07 ±2.48
	NKP	Gambia_Fula	0.0118 ±0.0146	3.2648 ±2.2314	121.12 ±16.38	35.39 ±43.82	0.01 ±0.01	54.38 ±5.69	53.10 ±8.75	19.07 ±9.29	12.16 ±9.42	8.58 ±6.73	11.10 ±5.92
	NKP	Gambia_Jola	0.0065 ±0.0044	2.7749 ±1.0139	119.47 ±7.31	19.51 ±13.25	0.01 ±0.00	54.12 ±4.41	51.64 ±5.94	18.88 ±4.90	7.47 ±3.97	7.05 ±3.36	8.80 ±4.27
	NKP	Gambia_Mandinka	0.0051 ±0.0065	3.2853 ±2.3718	115.79 ±7.68	15.19 ±19.50	0.00 ±0.00	55.09 ±4.62	49.72 ±5.32	14.39 ±3.62	4.12 ±2.94	6.64 ±3.14	8.58 ±4.00
	NKP	Gambia_Wolof	0.0095 ±0.0139	3.6209 ±2.5632	119.60 ±9.92	28.58 ±41.83	0.01 ±0.00	55.39 ±5.06	51.97 ±5.76	16.25 ±5.63	6.53 ±5.19	6.74 ±3.32	14.24 ±10.92
	NKP	Gambia_Gambian-GWD	0.0080 ±0.0169	3.5188 ±3.4936	114.12 ±7.95	23.88 ±50.62	0.00 ±0.00	53.22 ±4.35	49.79 ±5.59	14.19 ±4.45	5.18 ±4.58	6.66 ±3.01	13.29 ±7.89
	NKP	SierraLeone_Mende-MSL	0.0024 ±0.0018	2.2855 ±0.8739	106.12 ±6.45	7.18 ±5.33	0.00 ±0.00	50.48 ±4.67	45.61 ±4.36	12.98 ±3.98	3.90 ±2.15	5.99 ±2.17	8.72 ±2.68
	NKP	Mali_Bwa	0.0085 ±0.0101	3.4366 ±2.0763	103.16 ±5.35	25.46 ±30.37	0.01 ±0.00	45.78 ±4.41	46.58 ±5.20	15.35 ±4.98	5.97 ±5.24	7.44 ±6.93	18.03 ±4.36
	NKP	IvoryCoast_Ahizi	0.0035 ±0.0020	2.4014 ±0.7275	103.80 ±6.07	10.51 ±5.98	0.00 ±0.00	48.04 ±4.29	45.41 ±5.27	14.21 ±4.59	5.89 ±4.60	5.98 ±2.39	6.70 ±0.71
	NKP	IvoryCoast_Yacouba	0.0070 ±0.0070	2.9232 ±1.4000	97.01 ±7.07	20.95 ±20.88	0.01 ±0.00	43.68 ±5.20	43.02 ±4.93	15.09 ±4.63	7.19 ±5.75	5.83 ±2.46	11.95 ±4.67
	NKP	Ghana_GaAdangbe	0.0042 ±0.0040	2.7411 ±1.3714	114.47 ±8.64	12.70 ±11.98	0.00 ±0.00	53.17 ±4.72	49.39 ±5.46	15.82 ±4.84	4.62 ±2.39	5.86 ±2.10	10.05 ±4.97
	NKP	Benin_Bariba	0.0027 ±0.0016	2.2053 ±0.5384	107.67 ±9.25	8.19 ±4.83	0.00 ±0.00	49.55 ±4.54	46.10 ±6.44	15.39 ±4.47	4.13 ±2.87	5.49 ±0.28	8.44 ±NA
	NKP	Benin_Fon	0.0050 ±0.0062	3.3071 ±2.4116	112.84 ±6.81	14.97 ±18.61	0.00 ±0.00	52.84 ±4.48	47.94 ±5.75	15.02 ±4.64	4.09 ±2.00	4.95 ±0.48	8.32 ±1.46
	NKP	Benin_Yoruba	0.0032 ±0.0020	2.2262 ±0.8865	105.80 ±7.89	9.71 ±5.96	0.00 ±0.00	49.16 ±4.54	46.22 ±6.10	14.87 ±4.95	5.64 ±3.68	5.75 ±NA	9.81 ±NA
	NKP	Nigeria_Igbo	0.0049 ±0.0039	2.8154 ±1.3684	115.10 ±9.01	14.75 ±11.75	0.00 ±0.00	53.50 ±4.42	49.23 ±5.78	16.68 ±4.55	5.67 ±3.44	5.27 ±1.68	7.42 ±0.86
	NKP	Nigeria_Esan-ESN	0.0045 ±0.0040	2.8881 ±1.9242	118.36 ±9.07	13.50 ±11.92	0.00 ±0.00	53.97 ±4.31	51.22 ±5.92	17.28 ±5.22	4.74 ±3.07	5.08 ±1.40	8.55 ±1.80
	NKP	Nigeria_Yoruba-YRI	0.0031 ±0.0023	2.2906 ±0.8983	116.85 ±7.21	9.27 ±6.93	0.00 ±0.00	53.87 ±4.46	50.43 ±5.43	16.40 ±4.59	4.57 ±2.40	4.68 ±0.46	7.95 ±1.44
	AAP	Ethiopia_Wolayta	0.0020 ±0.0012	1.8831 ±0.2768	120.80 ±12.27	6.13 ±3.71	0.00 ±0.00	51.14 ±4.57	57.13 ±7.57	16.16 ±4.94	4.20 ±1.57	5.19 ±1.05	-
	AAP	Ethiopia_Amhara	0.0032 ±0.0017	2.0297 ±0.3965	150.10 ±10.99	9.73 ±5.02	0.00 ±0.00	64.30 ±6.04	69.64 ±5.78	21.73 ±5.40	4.30 ±2.28	5.39 ±0.41	6.49 ±0.64
	AAP	Ethiopia_Oromo	0.0036 ±0.0025	2.2044 ±0.6781	145.62 ±12.13	10.75 ±7.57	0.00 ±0.00	62.76 ±5.01	66.46 ±8.08	21.23 ±4.20	5.00 ±3.03	6.46 ±1.64	8.95 ±0.30
	AAP	Ethiopia_Somali	0.0189 ±0.0155	3.4075 ±1.4398	151.94 ±13.75	56.77 ±46.59	0.01 ±0.01	60.05 ±6.21	70.35 ±8.80	31.68 ±6.36	14.06 ±6.64	9.50 ±5.24	17.35 ±12.62
	NSP	Chad_Toubou	0.0129 ±0.0081	3.3824 ±1.3671	139.27 ±16.25	38.56 ±24.28	0.01 ±0.01	60.20 ±6.80	62.17 ±9.21	24.03 ±8.19	12.93 ±7.80	9.80 ±7.38	11.08 ±4.69
	NSP	Chad_Sara	0.0046 ±0.0048	2.6892 ±1.5484	108.23 ±7.30	13.90 ±14.52	0.00 ±0.00	50.27 ±5.06	46.89 ±5.08	15.16 ±5.02	5.45 ±3.00	6.69 ±3.94	11.72 ±4.24
	NSP	Ethiopia_Gumuz	0.0111 ±0.0044	3.1379 ±1.3078	111.88 ±10.43	33.28 ±13.28	0.01 ±0.00	43.40 ±5.17	51.72 ±5.20	24.79 ±7.22	11.88 ±5.33	9.91 ±5.25	7.93 ±2.80
	NSP	Kenya_Kalenjin	0.0042 ±0.0028	2.4738 ±0.7409	112.50 ±9.18	12.68 ±8.37	0.00 ±0.00	52.33 ±4.24	48.60 ±6.11	15.79 ±4.82	5.96 ±3.13	5.71 ±2.82	8.00 ±2.66
	LIP	Chad_Laal	0.0041 ±0.0032	2.8735 ±1.3357	104.04 ±5.83	12.44 ±9.59	0.00 ±0.00	48.53 ±4.00	45.00 ±4.01	13.70 ±4.12	4.28 ±2.63	5.73 ±1.99	9.98 ±4.21
	wRHG	Cameroon_Baka	0.0166 ±0.0091	3.6903 ±1.3707	77.11 ±6.50	49.79 ±27.37	0.01 ±0.00	31.30 ±2.85	33.94 ±4.66	17.92 ±5.08	17.91 ±8.68	9.93 ±5.98	12.23 ±8.51
	wRHG	CameroonGabon_Baka	0.0159 ±0.0105	3.3701 ±1.2482	71.72 ±7.85	47.74 ±31.63	0.01 ±0.01	28.87 ±2.33	31.50 ±4.79	18.33 ±5.94	20.06 ±9.07	10.08 ±5.39	11.13 ±6.83
	EHG	Ethiopia_Sabue	0.0426 ±0.0191	5.1272 ±1.0658	83.62 ±5.46	127.93 ±57.33	0.02 ±0.01	30.05 ±3.51	38.90 ±5.98	23.53 ±2.63	25.38 ±8.60	20.06 ±10.61	28.25 ±10.36
	EHG	Tanzania_Hadza	0.0920 ±0.0247	5.6358 ±0.8783	90.38 ±10.20	276.09 ±74.08	0.05 ±0.01	26.03 ±3.43	42.31 ±8.24	37.88 ±7.29	50.19 ±8.78	35.71 ±9.02	59.35 ±18.56
	KSP	Angola_Khwe	0.0168 ±0.0123	4.8281 ±1.9875	82.58 ±17.96	50.38 ±36.84	0.01 ±0.00	35.30 ±6.29	35.07 ±9.00	17.04 ±6.58	10.66 ±7.96	8.48 ±4.16	12.50 ±7.61
	KSP	Angola_Xun	0.0199 ±0.0136	3.9968 ±1.5355	77.50 ±7.90	59.67 ±40.65	0.01 ±0.01	28.34 ±4.12	34.95 ±4.11	21.31 ±4.25	15.72 ±9.48	12.64 ±7.76	11.76 ±6.01
	KSP	Namibia_Juhoansi	0.0201 ±0.0098	3.5012 ±0.9147	112.96 ±23.65	60.38 ±29.36	0.02 ±0.00	40.78 ±10.43	51.66 ±12.12	31.32 ±5.77	17.90 ±5.68	9.94 ±5.30	13.74 ±8.14
	KSP	Namibia_TsumkweKung	0.0198 ±0.0105	3.4478 ±1.0625	84.47 ±13.03	59.25 ±31.59	0.02 ±0.01	26.98 ±3.71	41.77 ±8.86	25.84 ±5.25	20.56 ±5.53	12.02 ±7.31	16.55 ±10.80
	KSP	Namibia_Nama	0.0105 ±0.0076	3.0131 ±0.7410	93.24 ±30.50	31.57 ±22.76	0.01 ±0.01	41.02 ±10.73	40.76 ±15.65	17.81 ±8.81	13.98 ±7.55	7.38 ±2.87	12.88 ±9.76
	KSP	Botswana_GuiGhanaKgal	0.0189 ±0.0128	3.8179 ±1.4051	99.35 ±21.37	56.76 ±38.44	0.01 ±0.01	40.64 ±8.83	46.70 ±10.84	19.50 ±6.56	15.39 ±7.03	10.57 ±6.66	12.80 ±6.84
	KSP	Botswana_KalahariKhoe	0.0235 ±0.0249	4.5276 ±2.8892	93.62 ±22.31	70.40 ±74.82	0.01 ±0.01	38.20 ±8.22	42.50 ±10.24	20.05 ±7.64	13.24 ±8.46	9.95 ±6.19	15.30 ±9.51
	KSP	SouthAfrica_Karretjie	0.0045 ±0.0037	2.3092 ±0.7859	113.92 ±27.95	13.46 ±11.09	0.01 ±0.00	46.75 ±11.91	51.59 ±12.87	21.76 ±8.24	4.80 ±2.86	6.68 ±4.26	8.85 ±1.62
	KSP	SouthAfrica_Khomani	0.0076 ±0.0068	2.8520 ±0.9246	98.03 ±24.57	22.89 ±20.41	0.01 ±0.00	40.33 ±10.64	45.03 ±12.30	18.47 ±6.46	8.57 ±5.33	7.40 ±5.18	10.29 ±4.22
	MAP	SouthAfrica_Coloured-Askham	0.0111 ±0.0158	3.6929 ±2.9827	94.19 ±24.72	33.15 ±47.49	0.01 ±0.00	36.49 ±9.39	45.14 ±11.85	17.10 ±8.32	6.04 ±3.39	8.09 ±3.22	9.57 ±3.39
	MAP	SouthAfrica_Coloured-Colesberg	0.0031 ±0.0016	2.0562 ±0.4158	111.53 ±34.98	9.18 ±4.80	0.00 ±0.00	47.81 ±18.37	49.40 ±14.00	19.44 ±4.80	4.75 ±3.57	5.10 ±NA	8.95 ±NA
	MAP	SouthAfrica_Coloured-Wellington	0.0031 ±0.0017	2.0145 ±0.3823	157.07 ±50.78	9.19 ±5.21	0.00 ±0.00	66.45 ±20.48	72.74 ±25.21	23.47 ±8.09	4.32 ±2.18	4.36 ±0.25	7.85 ±NA
	EUA	Yemen_Yemeni	0.0170 ±0.0115	3.5267 ±1.7229	232.34 ±27.53	50.93 ±34.57	0.01 ±0.00	89.70 ±10.12	111.57 ±13.90	42.47 ±11.07	10.80 ±5.60	8.76 ±3.42	12.54 ±7.00
	EUA	Lebanon_Lebanese-Muslim	0.0218 ±0.0265	4.3162 ±3.1133	215.22 ±13.19	65.49 ±79.55	0.01 ±0.01	83.54 ±6.29	104.62 ±10.53	35.39 ±6.70	8.74 ±6.55	10.92 ±10.64	21.49 ±14.05
	EUA	Lebanon_Lebanese-Druze	0.0213 ±0.0184	4.3349 ±2.3685	208.10 ±13.60	64.03 ±55.34	0.01 ±0.01	78.24 ±6.76	103.02 ±9.23	35.33 ±7.07	10.67 ±5.58	9.53 ±5.10	15.74 ±11.51
	EUA	Lebanon_Lebanese-Christian	0.0095 ±0.0099	2.7500 ±1.4390	220.50 ±12.18	28.53 ±29.59	0.01 ±0.00	86.11 ±5.51	108.35 ±8.88	34.37 ±7.23	7.29 ±4.20	10.32 ±6.05	9.64 ±4.46
	EUA	Europe_Iberian-IBS	0.0077 ±0.0061	2.4326 ±1.0511	246.46 ±14.91	23.09 ±18.31	0.01 ±0.00	94.39 ±5.89	120.82 ±9.90	40.51 ±8.23	7.33 ±4.07	6.65 ±4.25	10.50 ±5.86
	EUA	Europe_Toscani-TSI	0.0059 ±0.0054	2.2025 ±0.9084	245.36 ±10.67	17.56 ±16.10	0.01 ±0.00	94.85 ±5.83	120.37 ±8.58	39.16 ±5.84	5.44 ±3.12	6.58 ±2.76	10.58 ±7.76
	EUA	Europe_British-GBR	0.0074 ±0.0056	2.1983 ±0.7906	247.64 ±13.51	22.09 ±16.73	0.01 ±0.00	93.60 ±5.74	119.66 ±9.83	44.91 ±8.13	7.72 ±5.22	5.31 ±1.54	11.20 ±4.45
	EUA	Europe_EuropeanAncestry-CEU	0.0064 ±0.0048	2.0933 ±1.0893	254.27 ±11.40	19.19 ±14.33	0.01 ±0.00	96.73 ±5.87	125.21 ±9.27	42.96 ±7.65	6.51 ±3.19	4.77 ±0.58	6.72 ±0.79
	EUA	Europe_Finnish-FIN	0.0102 ±0.0040	2.2759 ±0.3537	255.39 ±11.82	30.52 ±12.06	0.01 ±0.00	94.08 ±6.48	125.48 ±8.37	49.04 ±8.49	12.40 ±6.17	6.40 ±3.73	9.51 ±3.19
	EUA	EastAsia_ChineseHan-CHB	0.0057 ±0.0044	2.0324 ±0.7111	253.85 ±10.61	17.19 ±13.21	0.01 ±0.00	91.60 ±5.59	127.52 ±8.78	44.97 ±7.39	5.43 ±2.99	4.71 ±0.58	11.15 ±8.37
	EUA	EastAsia_ChineseDai-CDX	0.0112 ±0.0136	2.6029 ±1.3562	249.15 ±11.98	33.53 ±40.88	0.01 ±0.00	89.44 ±5.65	124.90 ±8.62	46.63 ±7.42	8.83 ±5.57	6.06 ±3.40	12.59 ±8.12
	EUA	EastAsia_Japanese-JPT	0.0087 ±0.0119	2.2402 ±1.5493	262.30 ±12.06	26.20 ±35.60	0.01 ±0.00	93.95 ±6.05	131.58 ±9.22	49.05 ±6.98	7.87 ±4.11	5.59 ±1.87	16.04 ±20.33
	EUA	EastAsia_Kinh-KHV	0.0065 ±0.0035	2.0291 ±0.4840	257.16 ±11.93	19.43 ±10.48	0.01 ±0.00	93.38 ±5.76	127.71 ±8.76	47.42 ±7.01	6.47 ±3.71	6.29 ±3.22	12.78 ±7.25

## Sheet: S8- ASCEND
	Supplementary Table 8: Dates since the founder event (Tf, in generations before present), the strength of the intensity of the bottleneck events (If in %) and normalized root mean squared deviation (NRMSD) between the empirical decay curve and the theoretical decay curve in each sub-Saharan African population that was included in the AfricanNeo dataset estimated using ASCEND. Populations with sig…
	Group	Population	If (% and 95%CI)	Tf (generations; 95%CI)	NRMSD
	BSP	CAR_Mpiemo	0.3 (95% CI: 0.2–0.3)	11 (95% CI: 3.7–18.2)	0.178
	BSP	Cameroon_Nzime	0.2 (95% CI: 0.2–0.2)	14 (95% CI: 10.3–17.6)	0.125
	BSP	Gabon_Nzebi	0.2 (95% CI: 0.1–0.2)	18 (95% CI: 8.5–27.5)	0.164
	BSP	DRC_Manyanga	0.3 (95% CI: 0.2–0.4)	73.4 (95% CI: 46.9–100)	0.08
	BSP	DRC_Ding	0.4 (95% CI: 0.3–0.4)	62.1 (95% CI: 34.8–89.3)	0.076
	BSP	DRC_Lwer	0.4 (95% CI: 0.3–0.5)	82.3 (95% CI: 54.9–109.8)	0.089
	BSP	DRC_Mbala	0.4 (95% CI: 0.3–0.6)	99.3 (95% CI: 38.9–159.7)	0.087
	BSP	DRC_Yans	0.3 (95% CI: 0.2–0.3)	89.7 (95% CI: 53.1–126.4)	0.092
	BSP	DRC_Pende	0.3 (95% CI: 0.2–0.4)	92.9 (95% CI: 53.8–132)	0.099
	BSP	DRC_Ngwi	0.1 (95% CI: 0.1–0.1)	11.1 (95% CI: 7.3–14.8)	0.16
	BSP	DRC_Mbuun	0.3 (95% CI: 0.3–0.3)	76 (95% CI: 59.2–92.7)	0.079
	BSP	DRC_LubaLulua	0.4 (95% CI: 0.3–0.5)	79 (95% CI: 50.7–107.3)	0.114
	BSP	DRC_Shi	0.4 (95% CI: 0.4–0.4)	61 (95% CI: 53.8–68.2)	0.052
	BSP	DRC_Rega	0.3 (95% CI: 0.3–0.4)	59.6 (95% CI: 40.9–78.4)	0.109
	BSP	Kenya_Luhya-LWK	0.4 (95% CI: 0.3–0.4)	42.6 (95% CI: 31.7–53.5)	0.06
	BSP	Kenya_Kikuyu	0.2 (95% CI: 0.2–0.2)	13.3 (95% CI: 7.7–18.9)	0.101
	BSP	Kenya_Swahili-Mombasa	0.2 (95% CI: 0.2–0.3)	28.8 (95% CI: 15.8–41.8)	0.131
	BSP	Kenya_Swahili-Kilifi	0.3 (95% CI: 0.3–0.4)	24.7 (95% CI: 17.9–31.4)	0.084
	BSP	Kenya_Swahili-Lamu	0.3 (95% CI: 0.3–0.4)	28.9 (95% CI: 23.9–33.8)	0.085
	BSP	Uganda_Fumbira	0.3 (95% CI: 0.3–0.4)	37 (95% CI: 17.3–56.6)	0.115
	BSP	Uganda_Kiga	0.4 (95% CI: 0.3–0.4)	49.1 (95% CI: 37.9–60.3)	0.093
	BSP	Uganda_Nkore	0.2 (95% CI: 0.2–0.3)	39.6 (95% CI: 20.4–58.8)	0.128
	BSP	Uganda_Banyarwanda	0.1 (95% CI: 0.1–0.2)	26.4 (95% CI: 11.7–41)	0.141
	BSP	Uganda_Barundi	0.1 (95% CI: 0.1–0.1)	21.1 (95% CI: -3.9–46.1)	0.16
	BSP	Uganda_Baganda	0.3 (95% CI: 0.3–0.3)	67.2 (95% CI: 53.3–81.1)	0.06
	BSP	Rwanda_Nkore	0.4 (95% CI: 0.3–0.4)	42 (95% CI: 32.1–51.9)	0.09
	BSP	Tanzania_TanzaniaMixed	0.4 (95% CI: 0.3–0.5)	85.6 (95% CI: 59.8–111.4)	0.09
	BSP	Zanzibar_Swahili	0.8 (95% CI: 0.8–0.9)	14 (95% CI: 11.8–16.2)	0.052
	BSP	Namibia_Damara-KSP	0.8 (95% CI: 0.7–0.8)	32.3 (95% CI: 29–35.6)	0.032
	BSP	Namibia_Himba	1.6 (95% CI: 1.5–1.7)	21.4 (95% CI: 18.7–24.1)	0.035
	BSP	Namibia_Herero	1.2 (95% CI: 1.1–1.3)	28.6 (95% CI: 25.6–31.6)	0.032
	BSP	Namibia_Wambo	0.4 (95% CI: 0.4–0.5)	42.6 (95% CI: 36.1–49)	0.075
	BSP	Mozambique_Chopi	1 (95% CI: 0.9–1.1)	86.7 (95% CI: 73–100.5)	0.042
	BSP	Mozambique_Bitonga	0.7 (95% CI: 0.6–0.8)	58.3 (95% CI: 47.3–69.2)	0.055
	BSP	Mozambique_Tswa	0.9 (95% CI: 0.8–1)	75.4 (95% CI: 55.2–95.7)	0.067
	BSP	Mozambique_Ndau	0.7 (95% CI: 0.6–0.8)	68.3 (95% CI: 50.2–86.4)	0.056
	BSP	Mozambique_Tewe	0.8 (95% CI: 0.7–0.9)	78.6 (95% CI: 47.6–109.6)	0.064
	BSP	Mozambique_Sena	0.5 (95% CI: 0.4–0.5)	65.7 (95% CI: 51.5–80)	0.068
	BSP	Mozambique_Nyanja	0.6 (95% CI: 0.5–0.6)	37.5 (95% CI: 28.4–46.6)	0.076
	BSP	Mozambique_Makhuwa	0.6 (95% CI: 0.5–0.7)	73.2 (95% CI: 59.3–87.1)	0.05
	BSP	Mozambique_Yao	0.6 (95% CI: 0.5–0.6)	51.1 (95% CI: 40–62.2)	0.064
	BSP	Zambia_Kwangwa	0.5 (95% CI: 0.4–0.6)	55.4 (95% CI: 33.6–77.3)	0.102
	BSP	Zambia_Nyengo	0.4 (95% CI: 0.4–0.5)	35.5 (95% CI: 24–46.9)	0.096
	BSP	Zambia_Fwe	0.7 (95% CI: 0.6–0.8)	10.2 (95% CI: 8.2–12.2)	0.069
	BSP	Zambia_Kwamashi	0.5 (95% CI: 0.4–0.6)	25.3 (95% CI: 12–38.6)	0.088
	BSP	Zambia_Nkoya	0.2 (95% CI: 0.2–0.3)	10.6 (95% CI: 6.6–14.5)	0.155
	BSP	Zambia_Mbunda	0.3 (95% CI: 0.2–0.4)	40.1 (95% CI: 22.5–57.8)	0.087
	BSP	Zambia_Lozi	0.4 (95% CI: 0.3–0.4)	90.1 (95% CI: 70–110.3)	0.076
	BSP	Zambia_TongaZam	0.5 (95% CI: 0.4–0.6)	54 (95% CI: 24.6–83.4)	0.104
	BSP	Zambia_Chewa	0.4 (95% CI: 0.4–0.5)	85.1 (95% CI: 57.8–112.4)	0.079
	BSP	Zambia_Bemba	0.4 (95% CI: 0.3–0.5)	105.5 (95% CI: 71.8–139.2)	0.093
	BSP	Angola_Nyaneka	0.3 (95% CI: 0.3–0.4)	43.3 (95% CI: 21.7–64.9)	0.12
	BSP	Angola_Umbundu	0.4 (95% CI: 0.3–0.4)	63.3 (95% CI: 47.3–79.2)	0.079
	BSP	Botswana_Ghanzi	1.3 (95% CI: 1.3–1.4)	12.6 (95% CI: 11.4–13.8)	0.038
	BSP	Zimbabwe_Remba	0.5 (95% CI: 0.4–0.5)	13.1 (95% CI: 10.6–15.7)	0.078
	BSP	Swaziland_Swazi	0.7 (95% CI: 0.6–0.7)	44.5 (95% CI: 38.8–50.3)	0.052
	BSP	SouthAfrica_Bhaca	0.7 (95% CI: 0.6–0.8)	37.8 (95% CI: 31.6–44.1)	0.054
	BSP	SouthAfrica_Venda	0.5 (95% CI: 0.4–0.5)	65.3 (95% CI: 52–78.5)	0.061
	BSP	SouthAfrica_Pedi	0.5 (95% CI: 0.4–0.5)	39.9 (95% CI: 34.6–45.2)	0.048
	BSP	SouthAfrica_Xhosa	0.6 (95% CI: 0.6–0.7)	34.2 (95% CI: 28.5–39.8)	0.043
	BSP	SouthAfrica_Tsonga	0.5 (95% CI: 0.4–0.5)	66 (95% CI: 54.3–77.8)	0.057
	BSP	SouthAfrica_Tswana	0.5 (95% CI: 0.5–0.6)	38.6 (95% CI: 31.9–45.2)	0.045
	BSP	SouthAfrica_SEBantu	0.7 (95% CI: 0.6–0.7)	39.1 (95% CI: 33.4–44.9)	0.052
	BSP	SouthAfrica_Sotho	0.5 (95% CI: 0.5–0.6)	25.2 (95% CI: 20–30.3)	0.063
	BSP	SouthAfrica_SothoAGDP	0.5 (95% CI: 0.5–0.6)	41.5 (95% CI: 35.9–47)	0.04
	BSP	SouthAfrica_Zulu	0.6 (95% CI: 0.6–0.7)	43.3 (95% CI: 37.6–48.9)	0.038
	BSP	SouthAfrica_ZuluAGDP	0.7 (95% CI: 0.6–0.7)	43.3 (95% CI: 39.3–47.2)	0.033
	UBP	CAR_Banda	0.2 (95% CI: 0.1–0.4)	67.7 (95% CI: 10.5–124.9)	0.184
	UBP	CAR_DzangaShangaPeople	0.2 (95% CI: 0.2–0.3)	8.8 (95% CI: 5.8–11.7)	0.174
	UBP	CAR_Gbaya	0.2 (95% CI: 0.1–0.3)	125.6 (95% CI: 36.3–214.9)	0.168
	NKP	Gambia_Fula	0.4 (95% CI: 0.3–0.4)	35.1 (95% CI: 29.3–40.9)	0.065
	NKP	Gambia_Jola	0.6 (95% CI: 0.6–0.7)	70.9 (95% CI: 61–80.9)	0.04
	NKP	Gambia_Mandinka	0.4 (95% CI: 0.3–0.5)	187.4 (95% CI: 112.8–261.9)	0.076
	NKP	Gambia_Wolof	0.4 (95% CI: 0.3–0.5)	111.6 (95% CI: 78.2–145)	0.067
	NKP	Gambia_Gambian-GWD	0.5 (95% CI: 0.4–0.6)	218.6 (95% CI: 152–285.2)	0.053
	NKP	SierraLeone_Mende-MSL	0.2 (95% CI: 0.2–0.3)	58.7 (95% CI: 27.7–89.6)	0.098
	NKP	Mali_Bwa	0.5 (95% CI: 0.4–0.5)	8.6 (95% CI: 5.8–11.4)	0.101
	NKP	IvoryCoast_Ahizi	0.4 (95% CI: 0.3–0.4)	7.9 (95% CI: 5.8–10.1)	0.111
	NKP	IvoryCoast_Yacouba	0.4 (95% CI: 0.4–0.5)	39.3 (95% CI: 27.3–51.3)	0.091
	NKP	Ghana_GaAdangbe	0.2 (95% CI: 0.2–0.3)	68.9 (95% CI: 49.3–88.6)	0.086
	NKP	Benin_Bariba	0.4 (95% CI: 0.3–0.5)	189.8 (95% CI: 113.5–266.1)	0.099
	NKP	Benin_Fon	0.4 (95% CI: 0.3–0.5)	105.2 (95% CI: 51.9–158.5)	0.093
	NKP	Benin_Yoruba	0.2 (95% CI: 0.1–0.2)	14.4 (95% CI: 2.3–26.5)	0.193
	NKP	Nigeria_Igbo	0.4 (95% CI: 0.3–0.5)	154 (95% CI: 118.2–189.7)	0.056
	NKP	Nigeria_Esan-ESN	0.4 (95% CI: 0.3–0.5)	92.4 (95% CI: 76.1–108.7)	0.061
	NKP	Nigeria_Yoruba-YRI	0.3 (95% CI: 0.3–0.4)	201 (95% CI: 157.9–244.2)	0.076
	AAP	Ethiopia_Wolayta	0.8 (95% CI: 0.7–0.9)	89.4 (95% CI: 66.8–112.1)	0.054
	AAP	Ethiopia_Amhara	1.3 (95% CI: 1.2–1.4)	84 (95% CI: 72.5–95.5)	0.035
	AAP	Ethiopia_Oromo	1.1 (95% CI: 1–1.2)	88.6 (95% CI: 76.1–101.2)	0.038
	AAP	Ethiopia_Somali	1.7 (95% CI: 1.6–1.8)	74.9 (95% CI: 68.3–81.5)	0.028
	NSP	Chad_Toubou	1 (95% CI: 0.9–1.1)	30 (95% CI: 27.1–33)	0.053
	NSP	Chad_Sara	0.2 (95% CI: 0.1–0.2)	53.7 (95% CI: 29.4–78.1)	0.109
	NSP	Ethiopia_Gumuz	1.5 (95% CI: 1.5–1.6)	48.7 (95% CI: 43.6–53.8)	0.04
	NSP	Kenya_Kalenjin	0.4 (95% CI: 0.3–0.4)	26.9 (95% CI: 21.6–32.1)	0.066
	LIP	Chad_Laal	0.3 (95% CI: 0.3–0.4)	10.5 (95% CI: 7.5–13.5)	0.108
	wRHG	Cameroon_Baka	2 (95% CI: 2–2.1)	15.5 (95% CI: 14.4–16.6)	0.036
	wRHG	CameroonGabon_Baka	1.8 (95% CI: 1.7–1.9)	13.2 (95% CI: 12–14.5)	0.04
	EHG	Ethiopia_Sabue	5.1 (95% CI: 4.8–5.3)	8.8 (95% CI: 7.8–9.7)	0.039
	EHG	Tanzania_Hadza	11 (95% CI: 10.2–11.7)	9.3 (95% CI: 8.2–10.4)	0.031
	KSP	Angola_Khwe	1 (95% CI: 0.9–1)	9.6 (95% CI: 7.8–11.4)	0.045
	KSP	Angola_Xun	2.7 (95% CI: 2.6–2.9)	16.7 (95% CI: 14–19.4)	0.038
	KSP	Namibia_Juhoansi	3.4 (95% CI: 3.2–3.6)	25.5 (95% CI: 22.7–28.4)	0.036
	KSP	Namibia_TsumkweKung	2.8 (95% CI: 2.6–3.1)	24.6 (95% CI: 19.6–29.5)	0.042
	KSP	Namibia_Nama	1 (95% CI: 1–1.1)	17.8 (95% CI: 13.5–22.1)	0.062
	KSP	Botswana_GuiGhanaKgal	2.5 (95% CI: 2.3–2.7)	11.6 (95% CI: 9.8–13.4)	0.04
	KSP	Botswana_KalahariKhoe	1.9 (95% CI: 1.8–2)	12 (95% CI: 10.8–13.3)	0.035
	KSP	SouthAfrica_Karretjie	1.7 (95% CI: 1.6–1.9)	7 (95% CI: 5.9–8)	0.045
	KSP	SouthAfrica_Khomani	1.3 (95% CI: 1.2–1.4)	9.5 (95% CI: 8.1–10.8)	0.05

## Sheet: S9- H3Africa DB
	Supplementary Table 9: H3Africa populations used in the spatially explicit framework.
	Population	Country	Latitude	Longitude
	Fon	Benin	8.88	2.25
	Botswana_several	Botswana	-20.48	24.38
	Mossi	Burkina_Faso	12.02	-0.71
	Bamileke	Cameroon	5.5	10.5
	Mundani	Cameroon	5.1	9.4
	Ngoumba	Cameroon	3.72	12.25
	DRC_several	DRC	-3.32	17.44
	Kassena	Ghana	6.4	-0.46
	Soussou	Guinea	10.46	-11.34
	CIV_several	Ivory Coast	7.26	-5.4
	Berome	Nigeria	10.78	8.92
	Lugbara	Uganda	3	31.2
	Basoga	Uganda	0.4675	33.24
	Soli-Chikunda	Zambia	-15.4	28.3
	Tumbuka	Zambia	-11.67	31.66

## Sheet: S10- MOSAIC
	Supplementary Table 10: Admixture dates (in generations ago) estimated using MOSAIC for selected BSP using a two-way admixture model.
	Populations	N	Latitude	Longitude	Generations ago	Niger-Kongo-sp ancestry	Hunter-gatherer-related ancestry	Khoe-San-sp ancestry	Afro-Asiatic-sp ancestry	Nilo-Saharan-sp ancestry	Eurasian-related ancestry
	CAR_Mpiemo	10	3.55947	15.7944	62.4583	0.876248	0.123752	-	-	-	-
	DRC_LubaLulua	11	-6.6433	23.9441	60.1366	0.902263	0.0977366	-	-	-	-
	DRC_Rega	15	-2.51041	28.8338	39.1867	0.887867	0.112133	-	-	-	-
	Kenya_Swahili-Lamu	26	-2.26956	40.9006	22.1348	0.827315	-	-	0.172685	-	-
	Uganda_Fumbira	15	-1.37717	29.6012	4.72958	0.702281	-	-	0.297719	-	-
	Uganda_Kiga	16	-1.06681	29.8633	18.1593	0.746579	-	-	0.253421	-	-
	Uganda_Nkore	17	-0.545606	30.6543	20.0479	0.676821	-	-	0.323179	-	-
	Rwanda_Nkore	21	-1.94397	29.6275	18.1639	0.710256	-	-	0.289744	-	-
	Zanzibar_Swahili	20	-6.35292	39.4995	26.5915	0.900575	-	-	0.0994253	-	-
	Angola_Nyaneka	13	-15.96	14.94	18.4557	0.863034	-	0.136966	-	-	-
	Angola_Umbundu	20	-12.48	14.41	24.9512	0.909986	-	-	0.0900135	-	-
	Namibia_Himba	20	-19.1007	14.1235	20.4366	0.81737	-	0.18263	-	-	-
	Namibia_Herero	23	-22.5668	17.0733	18.9971	0.791633	-	0.208367	-	-	-
	Namibia_Wambo	22	-17.5543	16.9264	11.4093	0.899291	-	0.100709	-	-	-
	Zambia_Kwamashi	14	-16.0566	22.3082	42.9949	0.895069	0.104931	-	-	-	-
	Zambia_Nyengo	10	-15.4849	23.2707	54.0609	0.908564	0.0914365	-	-	-	-
	Zambia_Mbunda	26	-17.1652	24.3457	36.3724	0.9117	0.0883003	-	-	-	-
	Zambia_Nkoya	14	-14.8308	24.6456	54.8596	0.905037	0.0949627	-	-	-	-
	Zambia_Lozi	25	-15.4071	23.2145	15.0345	0.93293	-	-	0.0670699	-	-
	Zambia_Fwe	13	-17.023	23.432	28.655	0.862827	-	0.137173	-	-	-
	Zambia_Chewa	17	-12.4225	32.3641	37.1919	0.900194	-	-	0.0998061	-	-
	Mozambique_Makhuwa	1	-14.7384	39.0327	28.3037	0.894198	-	-	0.105802	-	-
	Mozambique_Nyanja	18	-14.8	32.81	41.383	0.906114	-	-	0.093886	-	-
	Mozambique_Sena	1	-17.789	35.2121	38.2744	0.906307	-	-	0.093693	-	-
	Mozambique_Ndau	16	-20.12	33.17	29.6291	0.905566	-	-	0.0944338	-	-
	Swaziland_Swazi	16	-26.6937	31.458	20.3782	0.811673	-	0.188327	-	-	-
	SouthAfrica_Bhaca	13	-26.1832	32.6841	22.2817	0.746157	-	0.253843	-	-	-
	SouthAfrica_Pedi	47	-24.5997	29.3901	22.1881	0.784774	-	0.215226	-	-	-
	SouthAfrica_Tsonga	29	-22.8942	30.7124	11.7495	0.891599	-	0.108401	-	-	-
	SouthAfrica_Tswana	32	-26.263	26.1678	23.6478	0.734518	-	0.265482	-	-	-
	SouthAfrica_SEBantu	19	-26.2566	28.0371	21.9784	0.750731	-	0.249269	-	-	-

[truncated: 5 more sheets: S11- Mantel test, S12_Linguistic_Data, S13- aDNA DB, S14_New_aDNA, S15_F3 for aDNA]
